# Supplementary material for: A copy number variant scan in the autochthonous Valdostana Red Pied cattle breed and comparison with specialized dairy populations
Source: PLoS One. 2018 Sep 27;13(9):e0204669. doi: 10.1371/journal.pone.0204669 (PMC6160104; doi:10.1371/journal.pone.0204669)
Supplement: S1 Table — (XLSX) [file pone.0204669.s002.xlsx]

## Sheet: VAL-CNVR
CNVRs Identified in VRP
CHR	START	END	State	No of CNV
chr1	7758076	7766963	loss	1
chr1	7901376	7914040	loss	1
chr1	9987750	9997599	loss	2
chr1	10394586	10399264	loss	1
chr1	10604915	10612408	loss	1
chr1	10832693	10885447	loss	2
chr1	11326619	11339155	gain	1
chr1	11397167	11409745	gain	1
chr1	12180688	12214968	loss	1
chr1	12340572	12355289	loss	1
chr1	12467588	12470824	gain	1
chr1	12492895	12516439	loss	2
chr1	12860253	12897409	loss	2
chr1	13004858	13054495	loss	6
chr1	13132328	13156031	loss	4
chr1	13471028	13478270	gain	2
chr1	13753312	13775146	loss	4
chr1	13879534	13946137	loss	11
chr1	14076997	14090235	gain	1
chr1	14095677	14127963	loss	1
chr1	14346967	14354159	gain	4
chr1	14576872	14584434	gain	1
chr1	14871585	14877383	gain	1
chr1	14961305	15023012	gain	8
chr1	15284577	15296426	loss	1
chr1	15864824	15868881	gain	1
chr1	16017165	16023240	loss	10
chr1	16437362	16440440	gain	2
chr1	16518685	16527208	gain	1
chr1	16603911	16610692	gain	1
chr1	16660930	16670513	gain	2
chr1	16997662	17001553	gain	1
chr1	17550728	17563650	gain	1
chr1	17835176	17856986	loss	1
chr1	18055372	18062982	gain	1
chr1	18275582	18285474	gain	4
chr1	18593082	18606802	loss	1
chr1	21350931	21356914	gain	1
chr1	22138411	22143254	gain	2
chr1	24025255	24034294	gain	3
chr1	25108992	25115309	loss	1
chr1	25760943	25770872	gain	1
chr1	26777357	26795651	gain	2
chr1	27076387	27082347	loss	1
chr1	27089906	27099892	gain	1
chr1	27127086	27129621	loss	1
chr1	27484683	27505701	gain	1
chr1	27574474	27578199	gain	1
chr1	28073348	28096851	loss	1
chr1	29560499	29573089	loss	1
chr1	30113528	30136598	gain	1
chr1	30173751	30263673	loss	2
chr1	30430620	30454118	loss	1
chr1	30574073	30581483	gain	1
chr1	30946919	30960139	loss	1
chr1	30994904	31004031	gain	1
chr1	31328265	31436205	gain	2
chr1	31637680	31646415	loss	1
chr1	31743892	31751340	loss	1
chr1	31918746	32029014	gain	8
chr1	32411801	32441481	gain	5
chr1	32533337	32534979	gain	1
chr1	32558213	32656512	complex	7
chr1	32695595	32746889	gain	2
chr1	32835042	32950208	gain	1
chr1	33175313	33177795	loss	1
chr1	33243004	33254585	loss	7
chr1	33285504	33343019	gain	2
chr1	33367186	33397544	gain	2
chr1	33502065	33544603	loss	1
chr1	34451177	34460128	loss	1
chr1	34508704	34514446	gain	1
chr1	34579189	34590460	loss	6
chr1	35401900	35409462	gain	2
chr1	36871665	36907194	complex	2
chr1	37075026	37104056	gain	3
chr1	37254059	37265656	loss	1
chr1	37364851	37370371	gain	2
chr1	38302172	38311417	gain	1
chr1	39093577	39147699	loss	1
chr1	39166873	39177352	loss	2
chr1	39217690	39232695	gain	1
chr1	39274991	39341115	gain	4
chr1	39577934	39599951	loss	1
chr1	39637758	39651093	gain	1
chr1	39773760	39818627	loss	1
chr1	39877948	39902902	loss	1
chr1	40745251	40783464	gain	2
chr1	41048488	41162745	loss	2
chr1	42125128	42190693	loss	2
chr1	42257645	42265516	loss	1
chr1	45148191	45172930	gain	7
chr1	45179433	45201192	loss	2
chr1	45212691	45220205	gain	1
chr1	47221134	47223888	gain	1
chr1	47872709	47896715	gain	2
chr1	48306188	48321921	gain	3
chr1	48328642	48394374	loss	1
chr1	48508916	48529650	loss	2
chr1	48879587	48895693	loss	1
chr1	49129070	49148585	gain	1
chr1	49227364	49234582	gain	1
chr1	49348052	49386208	loss	1
chr1	50610120	50616366	gain	1
chr1	51566481	51572838	gain	1
chr1	52119241	52122517	loss	1
chr1	52199968	52243521	loss	9
chr1	52487657	52506404	loss	1
chr1	52849326	52865811	gain	1
chr1	62165206	62171526	gain	1
chr1	63575356	63584228	gain	1
chr1	75980179	76045397	loss	16
chr1	79902374	79905076	gain	1
chr1	83218713	83238102	loss	5
chr1	87332538	87360518	loss	2
chr1	92850221	92856829	gain	2
chr1	93168209	93176015	loss	1
chr1	93730576	93819471	loss	85
chr1	93954887	93961196	loss	1
chr1	94437124	94453953	complex	2
chr1	100397688	100410616	gain	1
chr1	101716592	101732405	gain	1
chr1	101890992	101903117	loss	1
chr1	101932738	101943636	gain	1
chr1	102484478	102492436	gain	1
chr1	103098743	103131663	complex	2
chr1	103219606	103275245	complex	6
chr1	103432447	103444563	loss	2
chr1	104244944	104257251	gain	1
chr1	104385457	104439912	loss	3
chr1	104522667	104540151	loss	1
chr1	104674593	104691226	loss	1
chr1	104725679	104771596	loss	2
chr1	104806513	104829383	loss	1
chr1	104988070	105084197	loss	2
chr1	105108951	105137775	loss	4
chr1	105194694	105201830	gain	2
chr1	105544439	105570832	loss	2
chr1	106308091	106333505	loss	1
chr1	107704997	107708028	gain	1
chr1	113220450	113225550	gain	2
chr1	115858985	115890409	loss	1
chr1	116659369	116669837	gain	2
chr1	117063436	117111226	loss	4
chr1	118988115	118999797	loss	1
chr1	120497925	120508850	gain	1
chr1	120829835	120857284	complex	2
chr1	122724030	122747894	loss	1
chr1	123218048	123223792	loss	1
chr1	123888938	123917752	loss	1
chr1	124080535	124177210	loss	11
chr1	124240701	124267856	gain	7
chr1	124384563	124420643	loss	6
chr1	124710517	124740100	loss	1
chr1	125264530	125273151	gain	1
chr1	127846719	127867506	loss	1
chr1	130299843	130316816	loss	1
chr1	131149237	131160090	gain	1
chr1	132213890	132223872	gain	1
chr1	136567014	136574930	loss	1
chr1	139215807	139221702	loss	13
chr1	142540283	142545832	loss	1
chr1	147710500	147716188	gain	1
chr1	148079680	148102241	gain	1
chr1	152373778	152382900	loss	1
chr10	6391	79479	loss	1
chr10	461041	481808	gain	6
chr10	1097354	1116637	gain	1
chr10	1840255	1847497	loss	1
chr10	6268796	6288477	loss	11
chr10	6576837	6590587	loss	1
chr10	6619734	6629555	loss	15
chr10	7347256	7355387	gain	6
chr10	16662635	16665097	loss	2
chr10	17775153	17784123	gain	16
chr10	22244622	22252878	gain	1
chr10	22676890	22968477	loss	23
chr10	22988867	23003955	gain	4
chr10	23133923	23160598	gain	16
chr10	23180741	23413050	loss	48
chr10	23530176	23764200	complex	13
chr10	23847193	23854403	gain	1
chr10	23889533	25265627	complex	110
chr10	25460016	25549886	complex	21
chr10	27637415	27659286	loss	6
chr10	27770079	27774326	gain	1
chr10	36617423	36642389	gain	1
chr10	38805934	38822469	gain	1
chr10	39053356	39069079	loss	3
chr10	39523762	39546139	loss	1
chr10	41134593	41149529	loss	1
chr10	41227495	41243745	loss	2
chr10	41580124	41596729	loss	2
chr10	43257244	43260017	loss	1
chr10	43545395	43557809	loss	3
chr10	54243593	54341311	gain	18
chr10	54499341	54520642	gain	2
chr10	54549252	54646019	gain	22
chr10	56219115	56230832	gain	2
chr10	56568130	56582627	gain	1
chr10	60195930	60201542	complex	4
chr10	63585832	63594037	loss	1
chr10	75016593	75034844	loss	1
chr10	75662589	75663852	loss	1
chr10	76214971	76226211	gain	2
chr10	77610454	77627272	loss	12
chr10	79213769	79220271	gain	1
chr10	87223836	87246298	loss	1
chr10	95301083	95304690	gain	1
chr10	96286865	96350765	loss	2
chr10	96694894	96700633	gain	2
chr10	96944699	96952072	loss	4
chr10	98815131	98864804	loss	2
chr10	98870883	98880486	gain	3
chr10	104230315	104301732	loss	4
chr11	436312	442731	loss	3
chr11	9583440	9607812	loss	1
chr11	9755667	9758144	gain	2
chr11	16948361	16962053	complex	2
chr11	18210210	18214441	loss	1
chr11	18754931	18761593	loss	1
chr11	23394163	23402070	gain	3
chr11	33771779	33857688	gain	1
chr11	33906904	33930092	gain	2
chr11	34537984	34554911	loss	1
chr11	36600715	36604125	loss	2
chr11	39088499	39582771	loss	1
chr11	39725692	39747182	gain	1
chr11	47037541	47074624	loss	1
chr11	47275276	47283116	gain	1
chr11	49066004	49073030	gain	3
chr11	51519270	51606174	loss	3
chr11	51758818	51775258	loss	1
chr11	51834780	51849770	gain	1
chr11	51866152	51917113	loss	1
chr11	51943045	52017532	loss	1
chr11	52203441	52262246	loss	1
chr11	52286842	52374812	loss	1
chr11	52667459	52674465	gain	2
chr11	52770887	52790348	loss	1
chr11	53198380	53228465	loss	1
chr11	53635288	53668639	loss	1
chr11	53990909	54013073	gain	1
chr11	54408856	54424454	gain	1
chr11	56419017	56459164	loss	4
chr11	57781122	57814916	loss	1
chr11	57987178	58114029	loss	1
chr11	58332650	58381157	loss	8
chr11	58723007	58760149	loss	2
chr11	58820677	58844378	loss	1
chr11	60250739	60268772	loss	1
chr11	65520806	65533344	loss	1
chr11	69357111	69374266	loss	2
chr11	76607690	76627670	gain	1
chr11	84351816	84375559	loss	1
chr11	84462445	84515095	loss	2
chr11	84712212	84772952	complex	6
chr11	93441162	93443138	loss	1
chr11	94599651	94610428	gain	1
chr11	101615855	101632704	gain	1
chr11	104573258	104773490	gain	1
chr11	106523805	106546447	gain	1
chr12	6351	11691	loss	1
chr12	76236	93582	loss	1
chr12	931154	947661	complex	27
chr12	1162140	1185172	loss	16
chr12	2186924	2201087	gain	3
chr12	4161778	4181160	loss	1
chr12	4190427	4221166	loss	1
chr12	4315704	4329618	loss	1
chr12	4519193	4546010	gain	1
chr12	4564186	4576136	loss	2
chr12	5471515	5495378	loss	8
chr12	5693314	5772578	gain	2
chr12	6105602	6120129	gain	4
chr12	7113662	7138332	gain	2
chr12	7416616	7499536	complex	11
chr12	7507845	7509154	loss	1
chr12	7722753	7764451	loss	2
chr12	7970941	7985688	gain	1
chr12	8241666	8267715	gain	1
chr12	8557877	8580073	gain	1
chr12	17135985	17137434	loss	1
chr12	22908501	22970513	loss	5
chr12	23289285	23313826	loss	33
chr12	32054331	32218347	complex	40
chr12	34369236	34379010	loss	1
chr12	37352977	37513132	loss	2
chr12	37892110	37920122	loss	3
chr12	38061115	38090038	loss	1
chr12	38298042	38382986	loss	7
chr12	38532399	38742856	loss	1
chr12	39082353	39090987	loss	1
chr12	39236951	39274018	loss	1
chr12	39895697	39934879	complex	2
chr12	40465154	40474176	gain	1
chr12	40730885	40739829	gain	1
chr12	41097465	41117011	gain	1
chr12	41133473	41227176	loss	3
chr12	41361392	41374809	loss	1
chr12	41821603	41833749	complex	4
chr12	41952301	41976705	complex	2
chr12	42005184	42019032	gain	2
chr12	42143936	42149222	gain	1
chr12	42221127	42229797	gain	1
chr12	42752600	42797339	complex	6
chr12	42995767	43031585	gain	2
chr12	43164746	43196111	loss	1
chr12	43483131	43491597	gain	1
chr12	43575958	43622594	loss	4
chr12	43636000	43647033	gain	1
chr12	43882384	43947769	gain	1
chr12	44075157	44113654	gain	1
chr12	44377532	44381354	loss	2
chr12	44606397	44615441	gain	1
chr12	45011812	45073424	loss	3
chr12	45248033	45280864	gain	1
chr12	45681538	45708710	gain	1
chr12	45800925	45832520	gain	5
chr12	45909420	45924984	gain	1
chr12	46070414	46086841	gain	3
chr12	46358123	46367214	gain	1
chr12	46456871	46581918	gain	11
chr12	46680258	46728015	gain	3
chr12	46759317	46791702	gain	2
chr12	49668909	49696278	loss	1
chr12	50613601	50615856	gain	1
chr12	56124419	56149521	gain	1
chr12	57288643	57320370	gain	1
chr12	57649064	57677124	gain	3
chr12	57694076	57720361	loss	11
chr12	58255922	58267582	loss	2
chr12	58530889	58538322	gain	1
chr12	58747741	58753160	loss	2
chr12	59348898	59372011	complex	2
chr12	59492207	59549818	gain	3
chr12	59932905	59940934	gain	1
chr12	60013718	60030780	gain	4
chr12	60079696	60134810	gain	2
chr12	60138345	60147118	loss	1
chr12	60218974	60433100	complex	7
chr12	60499354	60533946	gain	1
chr12	60630506	60640448	loss	1
chr12	61215490	61272590	complex	7
chr12	61358717	61386554	loss	1
chr12	61395297	61458635	loss	3
chr12	61562675	61608282	loss	1
chr12	61801642	61810026	loss	1
chr12	61846247	61876839	gain	10
chr12	62153910	62209996	loss	1
chr12	62283912	62300377	complex	7
chr12	62405623	62410899	gain	1
chr12	62737864	62748903	gain	1
chr12	63866762	63877940	gain	1
chr12	63894222	63929221	gain	3
chr12	64098296	64108644	gain	1
chr12	64509289	64513066	loss	1
chr12	65102520	65150067	gain	1
chr12	66855326	66866085	loss	2
chr12	67541227	67580258	loss	1
chr12	67872126	67881293	gain	1
chr12	70357278	70483913	complex	55
chr12	70492340	72123747	complex	179
chr12	72174261	72264806	loss	11
chr12	72419043	74589404	complex	255
chr12	74840021	75238779	complex	63
chr12	75246806	76747168	complex	99
chr12	78494480	78498214	loss	20
chr13	10798821	10838631	gain	2
chr13	11190980	11378528	gain	2
chr13	12287365	12293680	gain	1
chr13	14141821	14166657	loss	3
chr13	14356314	14370272	loss	21
chr13	17755068	17789223	gain	9
chr13	19100737	19124620	gain	2
chr13	26344707	26356929	loss	2
chr13	31416451	31420609	loss	1
chr13	42877389	42897254	gain	1
chr13	43643509	43828429	gain	62
chr13	43884430	43940108	gain	21
chr13	44847602	44859338	gain	1
chr13	50182555	50187551	loss	1
chr13	50561061	50770770	loss	5
chr13	50851127	50933969	loss	2
chr13	51214983	51266260	loss	1
chr13	53685856	53689931	gain	1
chr13	53858853	53862891	loss	2
chr13	53933240	53982995	loss	18
chr13	54283340	54313097	gain	3
chr13	54509802	54700230	gain	4
chr13	56254520	56260593	loss	1
chr13	60482243	60507659	gain	1
chr13	61562252	61566683	gain	1
chr13	72599737	72604755	loss	2
chr13	73677386	73681829	gain	5
chr13	74660300	74669059	gain	1
chr13	74729951	74737472	gain	2
chr14	2207994	2233835	gain	1
chr14	2707911	2764862	gain	1
chr14	4236429	4240287	gain	1
chr14	20350148	20359985	loss	1
chr14	21402443	21454977	gain	1
chr14	22214145	22221222	gain	1
chr14	28774482	28780171	gain	1
chr14	30373119	30377174	loss	1
chr14	30593692	30599656	loss	1
chr14	32293127	32304518	gain	1
chr14	37570708	37585597	gain	1
chr14	38696774	38699813	gain	1
chr14	41732596	41749470	gain	2
chr14	42451683	42469354	gain	1
chr14	42527577	42532940	gain	1
chr14	42889227	42900905	gain	1
chr14	43693198	43702373	loss	1
chr14	44865627	44872068	loss	1
chr14	49905143	49907579	loss	1
chr14	52093700	52127530	loss	4
chr14	52390445	52402273	gain	1
chr14	52989072	52995072	loss	1
chr14	53382154	53393698	gain	1
chr14	53424230	53459677	loss	1
chr14	53542741	53568849	gain	3
chr14	54015547	54023420	gain	1
chr14	54108047	54126508	complex	2
chr14	54472234	54481098	loss	1
chr14	54630838	54647976	loss	1
chr14	54812900	54833610	loss	2
chr14	55016191	55044098	gain	6
chr14	55299695	55321412	loss	1
chr14	55379866	55442246	loss	5
chr14	55696184	55705632	gain	1
chr14	61252162	61270165	gain	1
chr14	61407379	61424839	gain	1
chr14	63262654	63308625	loss	6
chr14	67106778	67129346	gain	1
chr14	67349630	67415209	loss	2
chr14	78042344	78047789	loss	1
chr14	79154897	79328333	loss	2
chr14	81638966	81658611	loss	1
chr14	84067817	84069606	loss	10
chr14	84544084	84583584	gain	3
chr14	84612164	84628243	loss	1
chr15	92191	144750	gain	5
chr15	673649	695497	loss	1
chr15	1277543	1312041	complex	27
chr15	1352647	1392890	gain	4
chr15	2422557	2432001	gain	2
chr15	2437370	2444017	loss	1
chr15	2551329	2576339	gain	8
chr15	3194756	3230888	loss	3
chr15	3413745	3420608	loss	1
chr15	3632595	3634808	gain	3
chr15	4033083	4070008	loss	1
chr15	5769332	5787527	gain	1
chr15	6492652	6505254	gain	3
chr15	6637559	6648462	loss	4
chr15	7852798	7913082	loss	3
chr15	9157227	9171295	loss	1
chr15	9260887	9270098	loss	1
chr15	9709482	9769087	loss	1
chr15	9822322	9838594	loss	2
chr15	10048965	10055501	gain	3
chr15	10348084	10355656	loss	1
chr15	10792635	10829603	complex	2
chr15	11065177	11093863	loss	1
chr15	11388165	11395733	gain	1
chr15	11446628	11463889	gain	1
chr15	11548551	11608759	loss	1
chr15	12064334	12066177	gain	1
chr15	12581300	12588406	gain	1
chr15	12689785	12709313	loss	1
chr15	12732869	12753155	gain	1
chr15	13623551	13637220	gain	1
chr15	13860852	13869640	loss	1
chr15	16606678	16625752	loss	5
chr15	17074274	17115781	loss	1
chr15	17344116	17366812	loss	20
chr15	18384284	18393616	loss	5
chr15	18988975	18994573	gain	3
chr15	25530542	25535567	loss	1
chr15	25555262	25594303	loss	2
chr15	35556809	35575467	gain	2
chr15	39617991	39656710	loss	1
chr15	41500113	41502584	gain	1
chr15	45109959	45112624	loss	2
chr15	45482819	45528216	loss	3
chr15	45546094	45554117	gain	1
chr15	46539222	46811436	gain	4
chr15	47825065	47968279	gain	14
chr15	47993124	48094043	complex	21
chr15	48446504	48488838	gain	4
chr15	48814426	48822979	loss	1
chr15	49474149	49481155	gain	1
chr15	49731747	49741290	gain	1
chr15	49894984	49962447	complex	7
chr15	50191883	50202027	loss	1
chr15	50624443	50652851	gain	2
chr15	51571466	51574083	loss	1
chr15	55227431	55236317	gain	1
chr15	55897677	55905452	gain	2
chr15	57126177	57143014	loss	1
chr15	60879247	60906315	gain	1
chr15	61868908	61876181	gain	2
chr15	64541292	64551055	gain	1
chr15	65647604	65653180	gain	1
chr15	69777230	69793217	loss	3
chr15	69865966	69897950	loss	1
chr15	70596721	70602225	gain	4
chr15	71015181	71017354	gain	1
chr15	79317375	79344901	loss	2
chr15	79498504	79525723	loss	2
chr15	79777802	79785494	gain	8
chr15	79858131	79877015	gain	2
chr15	80033854	80231457	loss	2
chr15	80260269	80299924	gain	19
chr15	80395781	80921274	complex	82
chr15	81030080	81079571	loss	20
chr15	81301329	81310997	loss	21
chr15	81385628	81421158	gain	1
chr15	82657598	82668033	gain	5
chr15	82926370	82928822	gain	1
chr15	83785281	83828090	gain	1
chr15	84038466	84046192	loss	2
chr15	84130311	84156503	gain	1
chr15	84277761	84281369	gain	1
chr15	84531839	84537607	gain	1
chr15	84973939	84977316	gain	1
chr15	85232445	85276403	gain	1
chr16	383318	406002	gain	1
chr16	2923709	2937482	gain	1
chr16	4134662	4163276	gain	1
chr16	5516741	5768249	complex	25
chr16	5796090	5812501	loss	1
chr16	5846840	6146432	gain	16
chr16	7901886	7948314	gain	12
chr16	8354209	8468342	complex	2
chr16	8569681	8584573	complex	2
chr16	8605747	8623933	loss	6
chr16	8836744	8868238	gain	1
chr16	8960585	8970589	loss	1
chr16	8980507	8997118	gain	2
chr16	9102200	9114112	loss	1
chr16	10025301	10042687	gain	4
chr16	10294382	10318133	gain	1
chr16	10805391	10825578	loss	3
chr16	11096101	11105754	loss	1
chr16	11686699	11692247	gain	2
chr16	12942882	12954866	loss	1
chr16	14032307	14040018	loss	1
chr16	14219324	14228309	gain	1
chr16	14687548	14710322	loss	2
chr16	14813526	14819679	loss	5
chr16	15066677	15124819	loss	1
chr16	15645234	15650985	gain	1
chr16	16244657	16272504	gain	1
chr16	16343504	16376876	gain	3
chr16	16788521	16811335	loss	5
chr16	17412930	17419626	gain	1
chr16	17718169	17749975	loss	1
chr16	18018161	18023954	gain	1
chr16	18050428	18124537	loss	6
chr16	18833005	18854057	loss	2
chr16	24726345	24727814	loss	1
chr16	30694714	30717604	gain	1
chr16	34318039	34333230	gain	1
chr16	34664333	34675057	loss	4
chr16	42132305	42149275	gain	1
chr16	46240521	46250698	gain	1
chr16	49009928	49014624	gain	1
chr16	49586190	49590524	gain	1
chr16	50191286	50200009	loss	2
chr16	50753772	50759541	gain	1
chr16	50808136	50835619	gain	1
chr16	52566963	52643036	gain	2
chr16	53807985	53815931	gain	1
chr16	56458959	56475433	gain	26
chr16	57800341	57845156	gain	2
chr16	60350977	60366667	loss	1
chr16	62734784	62754064	gain	1
chr16	64911349	64928171	gain	1
chr16	68819568	68823558	loss	1
chr16	72394562	72396792	loss	1
chr16	77821386	77909318	loss	8
chr16	80271680	80284738	gain	7
chr17	2892	38766	loss	9
chr17	1105468	1119638	gain	1
chr17	3316041	3363949	gain	9
chr17	8815216	8945521	complex	16
chr17	10982392	10988066	loss	2
chr17	12045256	12049518	gain	1
chr17	15448739	15477125	loss	1
chr17	19630664	19641760	loss	2
chr17	20815121	20846967	loss	5
chr17	21216342	21227465	gain	1
chr17	21365322	21420404	loss	1
chr17	22222602	22378265	loss	7
chr17	22428625	22462109	gain	3
chr17	22552504	22579659	loss	1
chr17	23288739	23331590	loss	3
chr17	23401718	23439209	complex	4
chr17	24511815	24557832	gain	2
chr17	24774230	24786808	loss	2
chr17	24884021	24889951	gain	1
chr17	26107219	26114041	loss	1
chr17	26265021	26326930	complex	2
chr17	26493537	26516245	gain	1
chr17	26563358	26588611	loss	1
chr17	26651785	26664273	loss	1
chr17	26767452	26784609	loss	1
chr17	27039706	27083729	loss	1
chr17	27484341	27493762	gain	1
chr17	28508078	28519780	gain	1
chr17	29092954	29147828	loss	1
chr17	31818993	31832242	loss	1
chr17	32201673	32229467	loss	4
chr17	32979109	32990042	loss	2
chr17	33215490	33228707	gain	1
chr17	33321151	33338008	loss	1
chr17	36950676	36955337	complex	4
chr17	36977402	36992842	gain	1
chr17	37477679	37492791	gain	2
chr17	37709239	37712779	gain	3
chr17	37740587	37772274	loss	2
chr17	37951640	37968141	gain	2
chr17	38012025	38062079	complex	2
chr17	38069636	38077927	gain	1
chr17	38681446	38687938	gain	2
chr17	39422702	39587365	loss	9
chr17	41478808	41485376	gain	3
chr17	41733436	41771455	loss	1
chr17	41963740	41971772	gain	1
chr17	44843814	44858402	gain	1
chr17	47029269	47053394	gain	1
chr17	54324272	54347257	gain	2
chr17	61289753	61306085	loss	1
chr17	63282559	63286230	loss	1
chr17	63655359	63675023	complex	7
chr17	67437195	67464905	gain	1
chr17	67631347	67643773	gain	1
chr17	67755409	67764508	gain	1
chr17	72185363	72189054	gain	1
chr17	73004371	73023888	gain	7
chr17	73090468	73093737	gain	2
chr17	73312696	73381469	gain	4
chr17	73761252	73777093	gain	1
chr17	73944911	73949711	gain	1
chr17	74068717	74089226	gain	2
chr17	74444822	74459588	gain	1
chr17	74805028	75132928	gain	1
chr18	3820293	3837136	loss	1
chr18	3913024	3916489	loss	1
chr18	5636814	5638379	gain	1
chr18	6369174	6374379	gain	1
chr18	7792744	7813942	gain	1
chr18	9741999	9752287	loss	1
chr18	10060923	10067364	gain	1
chr18	11484200	11517712	gain	3
chr18	12227767	12262623	gain	1
chr18	13776638	14076102	gain	1
chr18	16619737	16623373	gain	4
chr18	26226388	26228199	gain	1
chr18	27232047	27235807	gain	4
chr18	27255817	27262456	loss	1
chr18	28265343	28313095	loss	1
chr18	28425238	28436150	gain	3
chr18	28561489	28567929	loss	1
chr18	28678967	28704649	loss	1
chr18	30376761	30433162	loss	1
chr18	38173868	38208916	gain	1
chr18	38645105	38650582	loss	6
chr18	39170832	39177197	gain	1
chr18	40945335	40951749	gain	1
chr18	41061448	41066329	gain	1
chr18	41104589	41139969	gain	3
chr18	42046746	42099143	gain	1
chr18	51312670	51321651	loss	1
chr18	53149417	53155578	gain	1
chr18	58724284	58763028	gain	1
chr18	59077703	59103424	gain	1
chr18	59154291	59182962	gain	5
chr18	59438036	59459056	gain	2
chr18	59662778	59745449	gain	3
chr18	59971609	59997689	loss	1
chr18	60821801	60947448	gain	8
chr18	61674257	61699066	loss	5
chr18	61768443	61835029	loss	48
chr18	61894649	61918012	loss	37
chr18	63131499	63134077	gain	1
chr18	65222323	65237934	loss	2
chr18	65939957	65999195	loss	3
chr19	450137	462709	loss	1
chr19	497859	514093	loss	1
chr19	1055102	1081318	loss	2
chr19	1358341	1367940	loss	1
chr19	1527214	1535401	loss	1
chr19	1672139	1691733	loss	4
chr19	1774600	1781979	gain	1
chr19	1886125	1927616	loss	1
chr19	2114948	2157930	loss	1
chr19	2277897	2443788	loss	3
chr19	2551336	2679680	loss	5
chr19	2709932	2718995	loss	3
chr19	2816582	2889922	loss	2
chr19	3024589	3155932	loss	7
chr19	3311420	3365280	loss	3
chr19	3631153	3723536	loss	8
chr19	3775502	3793605	loss	1
chr19	3895190	3919885	loss	5
chr19	4213966	4253126	loss	1
chr19	6444572	6448690	gain	1
chr19	8318829	8326353	gain	1
chr19	8591335	8615242	gain	1
chr19	9352943	9357409	gain	1
chr19	19830985	19842405	loss	1
chr19	20159422	20164547	loss	1
chr19	23819398	23831896	gain	1
chr19	24518588	24525423	loss	3
chr19	32817725	32822482	loss	1
chr19	33897411	33899518	loss	1
chr19	35187452	35269979	gain	4
chr19	37706714	37712499	loss	1
chr19	42996553	43023638	gain	1
chr19	45280847	45291602	gain	1
chr19	50863908	51073939	complex	11
chr19	51395684	51402032	gain	1
chr19	51451866	51489851	gain	1
chr19	52402129	52409573	gain	1
chr19	52776058	52895540	gain	1
chr19	52910623	52933256	complex	3
chr19	53090051	53140871	gain	1
chr19	55191677	55209217	gain	1
chr19	60064271	60078948	gain	1
chr19	63344091	63351304	loss	2
chr2	116567	136345	loss	9
chr2	1019286	1020985	loss	2
chr2	3571388	3588406	loss	1
chr2	8169946	8238284	loss	3
chr2	8516242	8589779	loss	1
chr2	8701829	8738911	loss	10
chr2	8901875	8917301	loss	1
chr2	8977352	9002136	gain	2
chr2	9113368	9121911	gain	1
chr2	9401253	9430016	loss	1
chr2	10780701	10926074	complex	9
chr2	11267854	11291885	gain	1
chr2	11410599	11413768	loss	1
chr2	11839035	11856020	loss	1
chr2	11951895	12009907	loss	5
chr2	12138830	12149780	gain	2
chr2	12155397	12175242	loss	1
chr2	12404491	12415578	loss	1
chr2	12670793	12674867	gain	1
chr2	15016241	15049765	loss	1
chr2	15512044	15526197	loss	2
chr2	15576542	15589770	gain	2
chr2	18068501	18078290	gain	1
chr2	18153152	18236736	gain	3
chr2	27648625	27655792	loss	1
chr2	30139846	30145270	gain	1
chr2	31188680	31197115	gain	1
chr2	31262309	31271218	gain	1
chr2	31819240	31856774	gain	3
chr2	32832747	32846015	gain	1
chr2	33612362	33618941	gain	1
chr2	34232812	34258157	gain	1
chr2	40760670	40764131	loss	1
chr2	41783889	41811365	loss	1
chr2	42583065	42593591	loss	1
chr2	45585488	45591707	loss	1
chr2	46477034	46485436	loss	3
chr2	47235983	47241522	loss	1
chr2	48138868	48164142	loss	1
chr2	49665180	49674678	gain	1
chr2	51011575	51013061	gain	1
chr2	51946722	51965442	gain	1
chr2	53068143	53083266	gain	1
chr2	53614731	53631756	gain	1
chr2	53868905	53884458	gain	1
chr2	54530919	54537783	gain	1
chr2	55031297	55033138	gain	2
chr2	55118828	55172201	gain	2
chr2	55638275	55640261	gain	6
chr2	55976443	55983160	loss	1
chr2	56052924	56069389	loss	1
chr2	56271100	56280701	gain	1
chr2	56375294	56403140	gain	5
chr2	56474637	56479720	loss	1
chr2	57105923	57129914	gain	1
chr2	57472271	57476538	gain	1
chr2	57750820	57754144	gain	1
chr2	58291941	58304807	gain	1
chr2	61989284	62055531	gain	1
chr2	67078207	67087108	gain	1
chr2	68918352	68935398	loss	1
chr2	73572756	73578386	gain	1
chr2	75639405	75656066	loss	3
chr2	77349130	77369482	gain	6
chr2	77977673	77989745	loss	1
chr2	78963302	78969078	loss	1
chr2	81556354	81567202	loss	4
chr2	82114870	82252014	loss	2
chr2	82465321	82519992	complex	3
chr2	82541785	82555230	loss	2
chr2	82763789	82777093	loss	1
chr2	82984400	83054006	loss	9
chr2	83433611	83450130	loss	1
chr2	94397623	94400595	gain	1
chr2	97414951	97423786	gain	1
chr2	99963602	99983049	gain	1
chr2	100742996	100761268	gain	8
chr2	100871590	100881354	gain	1
chr2	101308416	101319195	gain	1
chr2	101860421	101908634	loss	1
chr2	119664594	119665706	gain	1
chr2	123171459	123205511	gain	1
chr2	127398337	127407641	loss	1
chr2	135783591	135789940	gain	1
chr2	136749793	136776410	loss	3
chr20	2682158	2690458	gain	1
chr20	2715656	2768949	loss	2
chr20	3975343	4004921	loss	1
chr20	4360691	4637565	loss	4
chr20	5726492	5757905	gain	1
chr20	5840799	5850068	loss	1
chr20	10269569	10285006	gain	1
chr20	10974062	11005431	gain	2
chr20	15493494	15502135	gain	1
chr20	16131427	16165102	loss	1
chr20	22316326	22319187	gain	1
chr20	28014249	28019381	loss	1
chr20	29972809	29995228	loss	3
chr20	31615010	31653700	complex	3
chr20	33107117	33110812	gain	2
chr20	34644098	34646897	gain	1
chr20	34703574	34746579	complex	5
chr20	35589397	35602683	gain	1
chr20	37979437	37989346	gain	1
chr20	43004103	43018871	gain	1
chr20	43058673	43081692	loss	3
chr20	44038704	44136544	loss	2
chr20	44376325	44382729	loss	1
chr20	44836408	44854786	gain	1
chr20	45478345	45482334	gain	2
chr20	45910295	45912894	gain	1
chr20	45960871	45969221	gain	1
chr20	46028649	46036810	loss	1
chr20	46068751	46116245	complex	7
chr20	46757822	46760204	gain	2
chr20	46790282	46792101	gain	1
chr20	47008760	47081664	gain	1
chr20	47531458	47542648	gain	2
chr20	47834984	47844499	gain	1
chr20	48628002	48676805	loss	1
chr20	49480597	49505650	gain	2
chr20	49560472	49563997	gain	1
chr20	49611797	49657118	loss	1
chr20	50470927	50494304	gain	6
chr20	51037074	51053592	gain	2
chr20	51103447	51110286	gain	4
chr20	51752529	51783835	loss	1
chr20	52179923	52198061	loss	1
chr20	52296793	52328351	loss	1
chr20	52802597	52893761	gain	20
chr20	53483157	53492027	gain	1
chr20	53740801	53742707	gain	1
chr20	54552797	54606819	loss	4
chr20	55050839	55053006	loss	2
chr20	55080951	55083945	loss	1
chr20	55635413	55640082	loss	1
chr20	57996139	58002823	loss	1
chr20	58872222	58881581	gain	2
chr20	60040554	60077202	loss	3
chr20	60189991	60200651	loss	1
chr20	62094758	62108080	loss	1
chr20	62461185	62467603	loss	1
chr20	65148970	65151185	loss	1
chr20	71885422	71992748	gain	3
chr21	552613	581078	loss	3
chr21	1606118	1629222	gain	1
chr21	1726041	1768768	gain	4
chr21	1829761	1854171	loss	1
chr21	3212942	3252967	loss	14
chr21	3355806	3371330	loss	1
chr21	4821164	4824372	loss	1
chr21	18086720	18090374	loss	1
chr21	20037523	20063553	gain	1
chr21	20079777	20178454	complex	15
chr21	20198724	20200075	gain	1
chr21	20396660	20440861	gain	2
chr21	20534831	20549074	gain	1
chr21	34627997	34674073	gain	1
chr21	35162460	35168152	gain	1
chr21	37232209	37269105	gain	2
chr21	39079696	39090432	loss	1
chr21	39204873	39230962	loss	1
chr21	47857235	47862491	loss	3
chr21	50270794	50283756	loss	2
chr21	51677918	51698254	loss	1
chr21	52305970	52329035	loss	15
chr21	52578572	52608666	loss	1
chr21	52734525	52758351	gain	2
chr21	53324291	53333369	gain	2
chr21	53457352	53555870	loss	5
chr21	53638341	53647303	loss	2
chr21	53717946	53771646	loss	1
chr21	54167348	54208626	loss	16
chr21	54299883	54315604	loss	1
chr21	54552179	54558938	loss	1
chr21	54563289	54564904	loss	3
chr21	54929122	54937737	loss	2
chr21	57794775	57807206	gain	2
chr21	58209413	58216229	gain	1
chr21	60077579	60093777	gain	1
chr21	60939498	60963701	loss	1
chr21	66231802	66242264	gain	1
chr21	67025757	67038836	gain	2
chr21	69425981	69433617	gain	2
chr21	69786665	69792160	gain	1
chr21	70875490	70894486	gain	1
chr21	71354689	71364746	gain	1
chr21	71505398	71573501	gain	9
chr22	54665	94265	gain	1
chr22	1162465	1174419	loss	2
chr22	8607753	8613498	gain	1
chr22	12102088	12117300	gain	1
chr22	16229229	16236079	loss	1
chr22	20291128	20331448	loss	8
chr22	22393672	22397859	loss	1
chr22	22569635	22574577	gain	1
chr22	22888039	22894597	loss	4
chr22	24583186	24587841	loss	1
chr22	26467884	26473227	loss	2
chr22	27964524	27988210	gain	1
chr22	30113466	30114531	gain	1
chr22	33232278	33240671	loss	5
chr22	39570813	39572508	gain	1
chr22	41122569	41281624	loss	9
chr22	41789956	41791741	gain	3
chr22	42304410	42311084	loss	1
chr22	46017076	46111742	gain	2
chr22	47737890	47758494	gain	2
chr22	51534493	51570663	gain	1
chr22	54931226	54950930	gain	1
chr22	55056753	55064397	gain	1
chr22	55685685	55717689	gain	1
chr22	56920320	56927672	loss	1
chr22	58253061	58254643	gain	1
chr23	557106	578821	loss	3
chr23	819316	834123	loss	2
chr23	5052834	5055679	gain	1
chr23	5571653	5579758	loss	1
chr23	6366885	6368590	gain	1
chr23	6709993	6713291	gain	1
chr23	7533860	7540946	gain	1
chr23	7569400	7606307	gain	1
chr23	11634737	11637843	gain	1
chr23	18294438	18307738	gain	1
chr23	22781511	22791267	gain	1
chr23	24222559	24289782	gain	12
chr23	24948412	24950266	loss	2
chr23	25335659	25450746	complex	66
chr23	25846520	26369699	complex	26
chr23	26853861	26856460	gain	1
chr23	27403791	27414929	gain	1
chr23	27955163	27957438	gain	1
chr23	28440539	28494393	complex	35
chr23	28637409	28645014	loss	1
chr23	28828468	28873605	complex	14
chr23	29055896	29113538	complex	8
chr23	29263908	29320903	gain	8
chr23	29410343	29430671	loss	1
chr23	29656663	29696718	loss	8
chr23	29788998	29808818	loss	42
chr23	30794332	30800490	gain	1
chr23	34332434	34341539	gain	1
chr23	34496662	34509994	gain	1
chr23	34622569	34887979	gain	7
chr23	35566555	35602179	gain	22
chr23	35705275	35725328	gain	1
chr23	37063074	37071377	loss	2
chr23	40950206	40960837	loss	2
chr23	41173273	41185718	gain	1
chr23	51760654	51778492	gain	1
chr24	2244225	2251911	gain	1
chr24	4380227	4391634	gain	1
chr24	5333172	5342813	gain	2
chr24	6039397	6051055	gain	1
chr24	6409934	6414661	gain	1
chr24	8279948	8287086	loss	2
chr24	10431491	10437911	gain	1
chr24	10510560	10519466	gain	2
chr24	12601303	12607015	gain	1
chr24	12910425	12955832	loss	1
chr24	14491426	14519417	loss	10
chr24	16327861	16334958	gain	1
chr24	16585921	16595650	loss	1
chr24	17546260	17572910	loss	5
chr24	18207293	18222210	loss	1
chr24	18373318	18383086	gain	1
chr24	19958366	19980726	gain	1
chr24	23349165	23358411	gain	1
chr24	26152512	26170413	gain	2
chr24	27235930	27246218	loss	1
chr24	27783911	27787592	loss	1
chr24	29152244	29161120	gain	1
chr24	35228386	35252074	loss	5
chr24	42167467	42184674	gain	1
chr24	42618235	42623754	gain	1
chr24	61918390	62143246	gain	9
chr24	62411069	62448399	complex	16
chr25	7380550	7388001	gain	6
chr25	9464333	9479797	loss	1
chr25	9615561	9662729	gain	2
chr25	9895145	9898203	gain	1
chr25	15577684	15585727	loss	1
chr25	18666885	18674448	gain	11
chr25	19663445	19690491	loss	1
chr25	21430525	21434087	gain	1
chr25	37766426	37927752	gain	2
chr25	37970743	38009325	gain	1
chr25	38058820	38286719	gain	2
chr25	39795323	39815861	gain	1
chr25	40049483	40057844	gain	1
chr25	40162575	40172315	gain	1
chr25	41632412	41651496	gain	1
chr26	18457	132614	loss	1
chr26	1815779	1838615	loss	1
chr26	2180625	2228631	loss	3
chr26	2752175	2778267	loss	1
chr26	2830258	2849216	loss	4
chr26	2877847	2917497	loss	1
chr26	2924333	3031990	loss	3
chr26	3498673	3526375	gain	18
chr26	3618349	3649151	loss	3
chr26	4004822	4018853	gain	1
chr26	4791182	4813983	loss	1
chr26	5135172	5137440	gain	1
chr26	5453037	5455336	loss	2
chr26	5840564	5851757	gain	1
chr26	5888484	5929244	loss	2
chr26	10291322	10314488	loss	1
chr26	10387433	10392504	loss	1
chr26	19686897	19727292	loss	1
chr26	21438600	21461562	gain	1
chr26	24270654	24310449	gain	1
chr26	25719640	25730715	complex	8
chr26	28713575	28802987	loss	51
chr26	32107281	32115112	gain	2
chr26	34671883	34682561	complex	7
chr26	36166048	36190475	loss	1
chr26	47006898	47019299	gain	1
chr26	50354981	50359661	loss	3
chr27	194001	275256	gain	2
chr27	1694921	1703521	loss	2
chr27	5356926	5407238	gain	9
chr27	6630261	7107679	gain	1
chr27	9605297	9611119	gain	1
chr27	16193202	16221616	loss	21
chr27	19718654	19722410	gain	3
chr27	19748892	19752418	gain	1
chr27	20282296	20298281	loss	1
chr27	21669500	21687957	loss	1
chr27	24695251	24701721	gain	1
chr27	26237978	26252095	gain	1
chr27	30736857	30745980	loss	3
chr27	34833992	34844945	gain	2
chr27	39402801	39411316	loss	8
chr27	43934813	43941694	gain	1
chr28	1751899	1776394	gain	1
chr28	2263677	2271424	loss	2
chr28	2385190	2403958	loss	1
chr28	2468624	2860512	loss	63
chr28	3180845	3200274	loss	1
chr28	3970756	3993444	loss	1
chr28	4179007	4189551	gain	1
chr28	10760635	10774825	loss	5
chr28	11173971	11277164	loss	1
chr28	11522583	11542172	loss	4
chr28	11844459	12018380	loss	1
chr28	17679687	17707752	loss	1
chr28	21215973	21319650	loss	5
chr28	22022183	22053525	gain	13
chr28	22182527	22187380	gain	1
chr28	22243766	22351997	loss	4
chr28	22701867	22711518	loss	1
chr28	27621336	27633464	gain	1
chr28	34974407	34998980	gain	1
chr28	35083553	35126186	gain	1
chr28	35131194	35145920	gain	1
chr28	35526141	35566652	loss	1
chr28	35727926	35745298	gain	1
chr28	36090310	36098221	gain	1
chr28	36504079	36519571	loss	7
chr28	36697849	36729225	gain	1
chr28	43916806	43924903	gain	7
chr29	2858775	2866062	gain	1
chr29	3615080	3624345	loss	3
chr29	4499679	4581162	loss	11
chr29	11825802	11845269	loss	1
chr29	13218032	13235314	loss	1
chr29	14114088	14120210	gain	1
chr29	17194977	17198087	gain	1
chr29	17429328	17444937	gain	1
chr29	19726481	19735096	gain	1
chr29	19748848	19763844	gain	3
chr29	19841139	19920582	loss	3
chr29	21534086	21543826	loss	2
chr29	21569114	21644619	loss	1
chr29	21938654	21959625	loss	3
chr29	22122931	22130003	loss	1
chr29	23593380	23599661	loss	1
chr29	24023230	24025296	loss	1
chr29	24524516	24537708	loss	1
chr29	27332982	27415455	loss	7
chr29	27472964	27504958	loss	24
chr29	27536291	27567670	gain	1
chr29	27640611	27673157	loss	3
chr29	27726770	27728486	gain	1
chr29	28345613	28392501	gain	1
chr29	33211285	33230007	gain	2
chr29	36459203	36484348	gain	1
chr29	37212019	37396883	gain	72
chr29	38388712	38412665	gain	1
chr29	38674660	38742545	gain	8
chr29	38918319	38947760	gain	5
chr29	39043214	39736061	gain	25
chr29	42532912	42567601	complex	10
chr29	46569952	46579622	gain	1
chr29	46703510	46837463	gain	21
chr29	47773520	47800186	gain	1
chr29	50376722	50384068	gain	2
chr3	712356	760520	gain	1
chr3	7957960	7966233	loss	4
chr3	10456391	10479532	loss	1
chr3	11296422	11350698	loss	4
chr3	12018190	12057346	gain	5
chr3	12543430	12608080	gain	15
chr3	14228928	14237250	gain	1
chr3	19760335	19776152	gain	1
chr3	20964087	21044568	gain	7
chr3	21193631	21239099	gain	6
chr3	23098959	23112143	gain	1
chr3	29095368	29107075	loss	1
chr3	29581953	29610884	loss	35
chr3	35720125	35730343	gain	1
chr3	37215772	37219384	loss	2
chr3	37810646	37823244	loss	2
chr3	37909902	37928957	loss	2
chr3	38079587	38170961	loss	1
chr3	38374882	38437450	loss	1
chr3	38694978	38713454	gain	1
chr3	39180636	39197246	loss	1
chr3	39516682	39573068	loss	1
chr3	40477759	40486343	gain	1
chr3	40555303	40573026	gain	5
chr3	41053377	41062367	gain	1
chr3	41207226	41216176	gain	2
chr3	41280552	41346254	loss	9
chr3	41410049	41425360	gain	4
chr3	41735208	41741237	gain	4
chr3	41860820	41883352	loss	11
chr3	43493708	43496530	loss	4
chr3	44048816	44053212	gain	2
chr3	45731916	45738160	gain	1
chr3	45985832	46029754	loss	2
chr3	52174323	52212857	loss	2
chr3	53371979	53384563	gain	2
chr3	54255855	54262272	gain	7
chr3	54369910	54872418	gain	38
chr3	54983387	55017187	loss	2
chr3	59403964	59406227	gain	1
chr3	62738616	62755600	gain	1
chr3	63889269	63891663	loss	1
chr3	64304545	64559579	gain	1
chr3	65460590	65467544	loss	1
chr3	66233021	66244559	loss	1
chr3	70104699	70197106	gain	1
chr3	71327187	71428725	loss	3
chr3	71477185	71486626	gain	11
chr3	72017868	72030428	gain	1
chr3	72036253	72050600	loss	1
chr3	72227464	72268717	gain	3
chr3	72328321	72338259	gain	1
chr3	72381331	72434154	complex	5
chr3	72524341	72544088	loss	1
chr3	75646052	75676167	loss	10
chr3	76224172	76262584	gain	1
chr3	76775439	76806841	loss	1
chr3	77111658	77129465	gain	1
chr3	81020375	81030457	loss	1
chr3	81402229	81404321	gain	1
chr3	83945107	83987530	complex	4
chr3	89773314	89800838	gain	5
chr3	91174812	91189615	loss	1
chr3	97026455	97052393	loss	13
chr3	97680312	97681754	loss	1
chr3	99795825	99853456	gain	6
chr3	102486339	102493794	gain	1
chr3	103597128	103607737	loss	6
chr3	104041156	104048383	loss	1
chr3	104930456	104942704	loss	1
chr3	105711958	105720505	loss	7
chr3	109429532	109432108	gain	1
chr3	109456564	109464393	loss	1
chr3	114359859	114437222	loss	2
chr3	117249672	117261376	loss	1
chr3	119880092	119923307	gain	5
chr4	433867	475077	loss	1
chr4	940053	951731	gain	1
chr4	1661659	1692526	loss	3
chr4	2995946	3023175	loss	1
chr4	3913942	3915686	loss	1
chr4	6648624	6663209	gain	1
chr4	6741623	6747140	gain	1
chr4	7054501	7069300	loss	10
chr4	7211793	7219597	loss	8
chr4	10496693	10505682	gain	1
chr4	14410866	14426279	loss	4
chr4	16070545	16077388	gain	2
chr4	16622729	16636609	gain	3
chr4	17869359	17877205	loss	1
chr4	19850017	19891705	loss	1
chr4	19999313	20022876	loss	1
chr4	20028003	20034494	gain	2
chr4	21326728	21339394	loss	1
chr4	23188681	23198160	gain	1
chr4	23780171	23789894	loss	1
chr4	23917600	23928799	gain	1
chr4	24169007	24193442	gain	1
chr4	28243455	28249822	loss	6
chr4	29134583	29140125	gain	1
chr4	32534761	32563713	gain	1
chr4	35393306	35410296	loss	1
chr4	35840517	35853194	gain	2
chr4	36089328	36115055	gain	2
chr4	36554209	36559727	gain	1
chr4	37056834	37072627	gain	1
chr4	37889744	37902090	gain	1
chr4	38200299	38203085	gain	1
chr4	38621158	38638907	gain	1
chr4	38680360	38691328	gain	2
chr4	38793655	38808921	gain	3
chr4	39064025	39071986	loss	1
chr4	39627975	39673766	complex	2
chr4	42194894	42211536	gain	1
chr4	43481123	43487686	loss	9
chr4	45062559	45072215	loss	6
chr4	45715653	45749252	loss	1
chr4	47535855	47537722	gain	1
chr4	53095697	53105240	gain	1
chr4	53412329	53423873	gain	3
chr4	54478582	54496823	gain	1
chr4	55184859	55286468	loss	4
chr4	56019860	56023048	gain	1
chr4	57778638	57791725	loss	1
chr4	59030090	59065093	loss	1
chr4	59103948	59126757	gain	3
chr4	66017706	66027971	gain	1
chr4	73006968	73017887	loss	1
chr4	73222260	73233319	loss	2
chr4	76932002	76944736	gain	1
chr4	81325077	81369543	loss	19
chr4	83429553	83469511	gain	17
chr4	83702696	83757800	loss	1
chr4	83963594	83969270	loss	2
chr4	83982193	83993081	loss	1
chr4	84109103	84241119	loss	3
chr4	84506525	84558087	complex	4
chr4	85153919	85200593	loss	1
chr4	85508805	85512314	gain	1
chr4	86853464	86867729	loss	1
chr4	87741467	87751849	gain	1
chr4	89702557	89710479	gain	9
chr4	90112253	90116510	loss	1
chr4	90146700	90164413	loss	1
chr4	90422526	90446243	loss	1
chr4	91072359	91095329	loss	1
chr4	92050389	92059422	gain	2
chr4	102774902	102823219	loss	3
chr4	105968619	105987885	loss	5
chr4	106115456	106142458	gain	2
chr4	106642849	106765834	gain	11
chr4	108136944	108171759	gain	23
chr4	108239819	108303114	gain	3
chr4	109739286	109749892	gain	1
chr4	109825393	109844216	loss	1
chr4	109924114	109937060	loss	1
chr4	111029670	111031309	gain	1
chr4	111128400	111136717	gain	2
chr4	111754823	111759995	loss	1
chr4	113657341	113795368	gain	16
chr4	118273946	118285303	gain	1
chr4	118385962	118397091	gain	2
chr4	119054507	119068458	complex	2
chr4	119776939	119810070	gain	4
chr5	322834	384493	gain	6
chr5	838374	843935	loss	1
chr5	1499572	1506039	loss	1
chr5	3239568	3255475	loss	1
chr5	3365443	3389248	loss	4
chr5	3434356	3439861	gain	6
chr5	4253193	4268919	loss	1
chr5	5626620	5638151	loss	14
chr5	9136049	9148185	gain	1
chr5	12754938	12763061	gain	3
chr5	13891028	13899044	loss	1
chr5	14711349	14720682	loss	1
chr5	14792118	14835301	gain	1
chr5	15478779	15495690	loss	1
chr5	15709033	15752024	loss	1
chr5	15832131	15838518	loss	1
chr5	17018528	17049261	gain	1
chr5	17778449	17796335	loss	6
chr5	18044119	18051413	gain	1
chr5	20181471	20187722	gain	1
chr5	20256560	20263552	loss	1
chr5	21101453	21117110	gain	1
chr5	25175660	25181668	gain	1
chr5	25435098	25445781	loss	1
chr5	26127085	26181410	gain	3
chr5	27638617	27645962	gain	1
chr5	27959096	28039217	gain	1
chr5	28128587	28146994	gain	3
chr5	29111506	29115565	gain	2
chr5	30334354	30354290	gain	2
chr5	31896234	31918396	loss	34
chr5	36043858	36047696	loss	1
chr5	37357571	37384819	loss	1
chr5	37865010	37867007	gain	1
chr5	38754059	38760635	loss	1
chr5	39806557	39820382	gain	1
chr5	40181727	40209934	gain	6
chr5	41517287	41528650	loss	36
chr5	41721477	41751952	loss	1
chr5	41885810	41913821	loss	1
chr5	42196029	42197319	loss	2
chr5	44412621	44425277	loss	1
chr5	44705963	44718715	gain	5
chr5	49253605	49260811	gain	1
chr5	49987641	49999826	loss	2
chr5	50314511	50321156	loss	4
chr5	50591332	50602685	gain	1
chr5	51356184	51363301	gain	1
chr5	53132008	53141996	gain	1
chr5	58109653	58137499	gain	1
chr5	58716498	58746137	gain	1
chr5	58966295	59305412	complex	62
chr5	59364363	59648377	gain	33
chr5	59871702	59884984	loss	2
chr5	60120293	60144516	gain	1
chr5	64636427	64642372	loss	1
chr5	74716127	74727135	gain	1
chr5	74939227	75060837	gain	14
chr5	76582910	76601430	loss	1
chr5	77294624	77310425	loss	2
chr5	78193741	78206091	gain	1
chr5	78616546	78648019	loss	1
chr5	79874371	79917850	loss	2
chr5	79941263	79954124	loss	4
chr5	80078252	80080913	gain	1
chr5	87084792	87129993	loss	1
chr5	89953588	89964756	gain	1
chr5	92521824	92527538	loss	1
chr5	92594857	92602948	gain	1
chr5	93065235	93073389	loss	1
chr5	96004181	96020426	loss	1
chr5	99142426	99176752	loss	1
chr5	99558052	99570377	gain	1
chr5	99763391	99825480	gain	1
chr5	101468576	101472719	loss	1
chr5	102375978	102541865	gain	20
chr5	102678574	102695158	gain	1
chr5	102921317	102954266	loss	1
chr5	103122325	103454169	complex	66
chr5	103678422	103722388	loss	2
chr5	107787140	107795367	gain	1
chr5	108810406	108866833	gain	6
chr5	110909741	110959519	gain	1
chr5	113737833	113754548	gain	1
chr5	115030209	115061022	gain	15
chr5	115800187	115823879	gain	1
chr5	117281795	117639815	complex	135
chr5	117815818	117827839	gain	1
chr5	117880860	117902980	gain	1
chr5	119634587	119648867	gain	1
chr5	120238450	120283862	loss	2
chr6	462518	515006	gain	2
chr6	1072995	1100413	loss	36
chr6	1785321	1795679	loss	1
chr6	3190744	3217181	gain	4
chr6	3764600	3841578	loss	1
chr6	5288155	5298300	loss	1
chr6	7902806	7918008	loss	1
chr6	9602416	9606838	gain	2
chr6	10246076	10261410	gain	1
chr6	10281388	10307829	complex	2
chr6	10332716	10407100	gain	1
chr6	10609153	10613832	loss	1
chr6	10764974	10786656	gain	2
chr6	11312015	11315830	gain	1
chr6	11449605	11528112	gain	2
chr6	19590275	19621013	gain	2
chr6	19805319	19813383	loss	1
chr6	20219333	20230228	loss	2
chr6	27820014	27829787	gain	1
chr6	28371734	28380815	loss	1
chr6	28989049	28994000	loss	1
chr6	29203934	29210264	gain	1
chr6	30292961	30295481	gain	1
chr6	30363436	30372972	gain	1
chr6	33106395	33122399	loss	1
chr6	33879731	33887454	loss	1
chr6	35189082	35314978	gain	1
chr6	35391148	35430845	gain	1
chr6	35495290	35529700	loss	3
chr6	36190940	36194563	gain	1
chr6	38401623	38404379	gain	1
chr6	39445731	39482266	loss	1
chr6	41252410	41256754	gain	2
chr6	43659892	43661808	loss	1
chr6	44455761	44474381	loss	2
chr6	48478840	48482869	loss	2
chr6	50029619	50039616	loss	1
chr6	50273995	50287078	loss	1
chr6	50413513	50429628	loss	1
chr6	50459376	50467102	gain	1
chr6	50618199	50646138	loss	2
chr6	50675668	50682127	gain	2
chr6	50830982	50856102	gain	4
chr6	52268258	52307716	loss	1
chr6	52503084	52539226	complex	4
chr6	52907402	52916857	gain	5
chr6	53133101	53140262	loss	1
chr6	53179956	53202569	gain	1
chr6	53285377	53330075	complex	5
chr6	53475442	53555536	complex	3
chr6	53623414	53696300	gain	1
chr6	53783527	53794478	loss	2
chr6	54081370	54096369	loss	1
chr6	54363953	54399202	loss	1
chr6	54495842	54511558	gain	1
chr6	54580130	54620751	loss	4
chr6	54751207	54788782	gain	4
chr6	55302258	55311052	loss	1
chr6	55533118	55545104	gain	1
chr6	55840650	55844208	loss	1
chr6	55910585	55934062	gain	1
chr6	56211985	56234101	gain	1
chr6	56367105	56407206	loss	1
chr6	56452079	56481145	loss	4
chr6	56589695	56643716	loss	1
chr6	57448716	57479293	loss	12
chr6	59932101	59933830	loss	1
chr6	60166964	60184753	gain	9
chr6	61102576	61110122	loss	1
chr6	63449676	63458469	loss	1
chr6	65583357	65627499	loss	1
chr6	65940020	66023066	loss	8
chr6	66451170	66465621	gain	5
chr6	75539962	75550695	loss	1
chr6	75627379	75631861	gain	1
chr6	75905512	75926600	loss	1
chr6	76077463	76097673	gain	1
chr6	77358657	77396567	loss	2
chr6	78020628	78031258	gain	1
chr6	78625898	78653718	loss	4
chr6	79426835	79460734	loss	1
chr6	79482343	79502647	gain	1
chr6	79587252	79616541	loss	1
chr6	79876077	80099310	loss	3
chr6	80400537	80455942	gain	3
chr6	80657477	80658733	gain	1
chr6	80734033	80753615	gain	3
chr6	80852852	80857000	loss	1
chr6	80874822	80915917	gain	3
chr6	80940164	81144657	loss	3
chr6	81265502	81340467	loss	1
chr6	81435738	81525805	loss	1
chr6	81787030	81818460	loss	1
chr6	82305130	82344760	gain	1
chr6	82609768	82613792	gain	1
chr6	82798924	82810268	gain	1
chr6	83065909	83079836	gain	1
chr6	83326809	83341021	loss	2
chr6	83588276	83668899	loss	2
chr6	83997068	84004133	loss	1
chr6	86121193	86150255	loss	27
chr6	86253147	86256252	gain	1
chr6	87075744	87078640	gain	3
chr6	88183964	88186571	gain	1
chr6	88875684	88900380	loss	1
chr6	93672355	93677637	gain	1
chr6	94002334	94011139	gain	1
chr6	96055154	96059367	loss	4
chr6	98430333	98432828	loss	1
chr6	101831059	101836515	gain	1
chr6	103601463	103613168	gain	1
chr6	104422024	104423445	gain	1
chr6	106899736	106915202	complex	2
chr6	111959032	111960779	gain	1
chr6	111990053	111999202	loss	1
chr6	112074469	112116887	loss	1
chr6	112302164	112304736	loss	1
chr6	112347281	112355316	loss	1
chr6	118323498	118335401	gain	2
chr7	5624922	5653006	gain	1
chr7	8221300	8238417	gain	1
chr7	9485334	9500222	loss	4
chr7	10217525	10247764	loss	15
chr7	11268620	11282468	gain	1
chr7	12401238	12407493	gain	1
chr7	14714172	14719678	loss	2
chr7	15087880	15102276	loss	1
chr7	15147652	15169114	loss	1
chr7	15361832	15390306	loss	2
chr7	18518171	18562682	complex	83
chr7	24942572	24946051	gain	1
chr7	25111723	25115846	loss	1
chr7	28772414	28783610	gain	1
chr7	28840924	28846845	gain	1
chr7	28972872	28976298	gain	1
chr7	29560140	29627140	loss	11
chr7	33238595	33321543	loss	2
chr7	38658815	38663866	loss	1
chr7	39403191	39405593	loss	1
chr7	42736530	42804828	loss	4
chr7	43292715	43330896	gain	3
chr7	43487164	43498441	loss	67
chr7	44437375	44455953	loss	43
chr7	53976282	53977311	gain	1
chr7	54161316	54190447	gain	4
chr7	54929093	54983121	loss	2
chr7	61524000	61539840	loss	1
chr7	61628210	61632555	gain	1
chr7	62810499	62828072	gain	1
chr7	63715063	63735679	gain	1
chr7	66018915	66028838	loss	1
chr7	70024164	70031007	gain	1
chr7	70191120	70267774	loss	9
chr7	70638297	70652269	gain	1
chr7	74241339	74255065	gain	4
chr7	75760069	75767020	gain	1
chr7	75899747	75904120	loss	1
chr7	76852214	76918227	loss	2
chr7	78359898	78365340	gain	1
chr7	78962675	78993771	loss	1
chr7	79604113	79609796	loss	2
chr7	80254823	80261445	gain	2
chr7	80866002	80871735	loss	1
chr7	81151543	81161265	gain	1
chr7	83690073	83697392	loss	1
chr7	87224852	87284183	loss	1
chr7	87544988	87589754	complex	3
chr7	87814318	87821604	gain	1
chr7	87942318	87951961	loss	1
chr7	87986502	87998001	gain	1
chr7	88319109	88324982	loss	1
chr7	88539363	88552996	loss	1
chr7	92206095	92219071	loss	1
chr7	94643812	94649468	loss	1
chr7	98914418	98923956	gain	1
chr7	99113453	99116654	loss	1
chr7	99937740	99953658	loss	1
chr7	103005642	103055927	loss	1
chr7	107575987	107633971	loss	1
chr7	107719580	107737643	loss	7
chr7	107762667	107783006	loss	7
chr7	108044827	108053445	gain	3
chr7	108194795	108222853	loss	2
chr7	109968017	109984110	loss	1
chr7	110066921	110069710	loss	1
chr7	111189898	111214553	loss	15
chr8	95630	115815	loss	10
chr8	363426	681288	gain	3
chr8	2896920	3001969	gain	2
chr8	3070238	3136180	loss	5
chr8	3352998	3376446	loss	1
chr8	4032194	4050527	loss	1
chr8	6396537	6432623	gain	1
chr8	12451687	12498395	complex	35
chr8	13252061	13265001	loss	1
chr8	13513265	13556083	loss	1
chr8	13617551	13652909	loss	1
chr8	15374573	15387156	loss	3
chr8	18594058	18605335	gain	2
chr8	18734267	18771504	loss	1
chr8	21666293	21689093	loss	1
chr8	23015389	23036161	gain	1
chr8	23192885	23232277	gain	3
chr8	25995489	26001601	gain	1
chr8	27218434	27267463	loss	1
chr8	32373127	32417667	loss	1
chr8	32844931	32874327	gain	2
chr8	32961137	32968374	loss	9
chr8	33287680	33300164	gain	4
chr8	33333051	33369273	loss	1
chr8	33505593	33608587	loss	1
chr8	33805180	33877625	loss	2
chr8	34139611	34211897	gain	1
chr8	34550426	34556416	loss	1
chr8	34698177	34709358	gain	5
chr8	34766603	34785711	gain	2
chr8	35031727	35074686	gain	23
chr8	35323628	35351167	gain	5
chr8	41495824	41502437	gain	3
chr8	44934828	44944671	loss	3
chr8	46152302	46158498	loss	1
chr8	46581471	46589186	gain	1
chr8	47416086	47424626	gain	1
chr8	51593010	51608386	loss	4
chr8	53497939	53509368	gain	1
chr8	57235164	57250812	loss	1
chr8	61614265	61658295	gain	1
chr8	63530836	63541303	loss	2
chr8	65983560	65989352	gain	1
chr8	75547824	75568416	loss	1
chr8	77091611	77100207	gain	1
chr8	77669938	77687415	loss	12
chr8	82358868	82360977	gain	1
chr8	93154633	93156158	loss	10
chr8	93841356	93875806	loss	1
chr8	93898175	93906676	gain	1
chr8	94200849	94265006	loss	1
chr8	94473155	94525501	loss	1
chr8	94643449	94685516	loss	4
chr8	94852322	94864286	loss	1
chr8	95431417	95438783	gain	1
chr8	95773434	95799396	loss	1
chr8	95983063	96042429	loss	10
chr8	96129918	96181815	loss	22
chr8	101706693	101711990	gain	1
chr8	105168710	105226498	gain	12
chr8	105250028	105303832	gain	7
chr8	112888559	112911821	gain	1
chr9	3070338	3123009	loss	2
chr9	3243313	3292434	loss	7
chr9	3743164	3785045	loss	1
chr9	4331330	4343066	loss	1
chr9	4889983	4909296	loss	3
chr9	4958408	5026498	loss	1
chr9	5610931	5619077	complex	18
chr9	6030161	6051125	loss	2
chr9	6116695	6142847	loss	1
chr9	6169827	6237818	loss	1
chr9	6239440	6252169	gain	1
chr9	6957827	6977472	loss	9
chr9	7240100	7252884	loss	1
chr9	7312159	7376093	loss	1
chr9	7730926	7736691	gain	1
chr9	8967952	8984914	loss	1
chr9	16310681	16324078	loss	1
chr9	17075363	17090818	loss	5
chr9	17333440	17341740	loss	1
chr9	18749399	18757005	gain	1
chr9	20266777	20276106	gain	3
chr9	21176754	21195824	loss	1
chr9	23301639	23307499	gain	1
chr9	24540535	24544847	loss	1
chr9	25126494	25175531	loss	1
chr9	25262993	25274967	loss	4
chr9	29175108	29183842	loss	5
chr9	30046713	30053145	gain	1
chr9	30222172	30229302	gain	1
chr9	30933440	30976750	loss	18
chr9	31032277	31063505	loss	1
chr9	31292435	31304905	gain	1
chr9	31308032	31368505	loss	1
chr9	31870403	31888905	loss	1
chr9	32482479	32488034	loss	1
chr9	35851489	35867815	loss	1
chr9	40773918	40866390	gain	2
chr9	41127222	41135169	loss	2
chr9	45379748	45386242	gain	1
chr9	47233132	47235503	loss	1
chr9	47973519	47976775	loss	1
chr9	48262055	48269757	loss	1
chr9	48433617	48442363	gain	2
chr9	49113077	49124599	gain	1
chr9	50235638	50323791	gain	1
chr9	50735050	50736764	complex	2
chr9	52267010	52286357	gain	4
chr9	52924831	52943361	gain	2
chr9	53893533	53899150	loss	3
chr9	54369375	54375981	gain	1
chr9	55431837	55445123	loss	3
chr9	55982484	55995539	gain	2
chr9	56106408	56126379	loss	2
chr9	56786292	56797383	gain	2
chr9	56853684	56864521	gain	1
chr9	57171932	57203782	gain	6
chr9	57607674	57611833	gain	1
chr9	57773570	57830022	gain	3
chr9	57959072	57970391	gain	6
chr9	58637323	58671792	gain	3
chr9	59619559	59622553	loss	1
chr9	62571952	62667315	loss	10
chr9	66599290	66620995	loss	13
chr9	66870598	66885162	gain	1
chr9	66966698	66969366	gain	1
chr9	67167644	67215903	loss	1
chr9	69527371	69536017	loss	11
chr9	70892701	70901603	gain	1
chr9	71525299	71608476	gain	7
chr9	72902475	72928844	loss	1
chr9	79617946	79626275	gain	2
chr9	79826035	79852181	gain	1
chr9	80332511	80357664	loss	1
chr9	80558898	80570675	gain	1
chr9	83261169	83266769	gain	1
chr9	83845263	83847972	loss	1
chr9	83897229	83911796	gain	1
chr9	84669898	84683964	loss	3
chr9	85741513	85753001	gain	1
chr9	88558239	88563215	gain	4
chr9	88652498	88657158	loss	1
chr9	90350555	90358403	loss	1
chr9	91496960	91500950	loss	1
chr9	91577865	91592920	loss	1
chr9	91829457	91832122	loss	1
chr9	91953349	91958772	loss	1
chr9	92000547	92123834	loss	7
chr9	94235535	94242831	gain	1
chr9	105642568	105695468	complex	5
