# Supplementary material for: A copy number variant scan in the autochthonous Valdostana Red Pied cattle breed and comparison with specialized dairy populations
Source: PLoS One. 2018 Sep 27;13(9):e0204669. doi: 10.1371/journal.pone.0204669 (PMC6160104; doi:10.1371/journal.pone.0204669)
Supplement: S3 Table — (XLSX) [file pone.0204669.s004.xlsx]

## Sheet: CNVRs gene annotation
CNVRs of Valdostana Red Pied overlapping with genes (UMD3.1 )
CHR	START	END	STATE	START	END	GENE ID	ENSEMBLE GENE ID
chr1	14871585	14877383	gain	14791090	15026555	NCAM2	ENSBTAG00000003301
chr1	14961305	15023012	gain	14791090	15026555	NCAM2	ENSBTAG00000003301
chr1	18055372	18062982	gain	18058709	18207251	TMPRSS15	ENSBTAG00000000597
chr1	22138411	22143254	gain	22123655	22181827	SAMSN1	ENSBTAG00000002623
chr1	25760943	25770872	gain	25620170	26210494	ROBO1	ENSBTAG00000009851
chr1	32835042	32950208	gain	32836014	32836606		ENSBTAG00000045974
chr1	33285504	33343019	gain	33285874	33668672	CADM2	ENSBTAG00000009219
chr1	33367186	33397544	gain	33285874	33668672	CADM2	ENSBTAG00000009219
chr1	33502065	33544603	loss	33285874	33668672	CADM2	ENSBTAG00000009219
chr1	36871665	36907194	complex	36837036	37123463	EPHA3	ENSBTAG00000006811
chr1	37075026	37104056	gain	36837036	37123463	EPHA3	ENSBTAG00000006811
chr1	40745251	40783464	gain	40608729	41623778	EPHA6	ENSBTAG00000044111
chr1	41048488	41162745	loss	40608729	41623778	EPHA6	ENSBTAG00000044111
chr1	62165206	62171526	gain	62162949	62171172		ENSBTAG00000040393
chr1	75980179	76045397	loss	75986737	75986831		ENSBTAG00000045796
chr1	83218713	83238102	loss	83202439	83244544	EPHB3	ENSBTAG00000005313
chr1	103098743	103131663	complex	103088853	103204728	SI	ENSBTAG00000006975
chr1	103219606	103275245	complex	103256445	103256543	U6	ENSBTAG00000044737
chr1	136567014	136574930	loss	136573249	136630809	RAB6B	ENSBTAG00000000905
chr1	147710500	147716188	gain	147707850	147712115	YBEY	ENSBTAG00000003161
chr1	148079680	148102241	gain	148057295	148082061	PRMT2	ENSBTAG00000005503
chr1	152373778	152382900	loss	152379404	152515109	ERG	ENSBTAG00000011001
chr10	1097354	1116637	gain	1102150	1110236		ENSBTAG00000012803
chr10	6268796	6288477	loss	6286509	6286614	U6	ENSBTAG00000047476
chr10	6576837	6590587	loss	6578921	6579013	SNORA31	ENSBTAG00000044809
chr10	7347256	7355387	gain	7339426	7502908	SV2C	ENSBTAG00000017507
chr10	17775153	17784123	gain	17722005	17875574	LRRC49	ENSBTAG00000010944
chr10	22244622	22252878	gain	22106909	23304334	TRAC	ENSBTAG00000000432
chr10	22676890	22968477	loss	22718371	22719629		ENSBTAG00000048302
chr10	22676890	22968477	loss	22821328	22821865		ENSBTAG00000047041
chr10	22676890	22968477	loss	22836233	22836789		ENSBTAG00000039077
chr10	22676890	22968477	loss	22844925	22845432		ENSBTAG00000046530
chr10	22676890	22968477	loss	22846084	22846644		ENSBTAG00000047444
chr10	22676890	22968477	loss	22900141	22900718		ENSBTAG00000046682
chr10	22676890	22968477	loss	22740902	22742574		ENSBTAG00000046464
chr10	22676890	22968477	loss	22106909	23304334	TRAC	ENSBTAG00000000432
chr10	22988867	23003955	gain	22106909	23304334	TRAC	ENSBTAG00000000432
chr10	23133923	23160598	gain	23157033	23157612		ENSBTAG00000047276
chr10	23133923	23160598	gain	22106909	23304334	TRAC	ENSBTAG00000000432
chr10	23180741	23413050	loss	23202966	23208280		ENSBTAG00000048064
chr10	23180741	23413050	loss	23221370	23221949		ENSBTAG00000036202
chr10	23180741	23413050	loss	23342458	23343360		ENSBTAG00000047312
chr10	23180741	23413050	loss	23407963	23408414		ENSBTAG00000047091
chr10	23180741	23413050	loss	23330788	23331395		ENSBTAG00000038565
chr10	23180741	23413050	loss	22106909	23304334	TRAC	ENSBTAG00000000432
chr10	23530176	23764200	complex	23549339	23549910		ENSBTAG00000047001
chr10	23530176	23764200	complex	23577090	23577668		ENSBTAG00000047981
chr10	23530176	23764200	complex	23631953	23632510		ENSBTAG00000047097
chr10	23530176	23764200	complex	23636371	23636869		ENSBTAG00000045953
chr10	23530176	23764200	complex	23727119	23727821		ENSBTAG00000047909
chr10	23530176	23764200	complex	23748173	23748752		ENSBTAG00000047522
chr10	23530176	23764200	complex	23592376	23593078		ENSBTAG00000046500
chr10	23889533	25265627	complex	23923498	23924002		ENSBTAG00000048236
chr10	23889533	25265627	complex	23933880	23934477		ENSBTAG00000039807
chr10	23889533	25265627	complex	23978360	23978755		ENSBTAG00000037924
chr10	23889533	25265627	complex	24007143	24008531		ENSBTAG00000039038
chr10	23889533	25265627	complex	24049503	24050032		ENSBTAG00000048074
chr10	23889533	25265627	complex	24062422	24062915		ENSBTAG00000005941
chr10	23889533	25265627	complex	24105131	24105633		ENSBTAG00000047624
chr10	23889533	25265627	complex	24109643	24110226		ENSBTAG00000046102
chr10	23889533	25265627	complex	24111827	24112287		ENSBTAG00000047952
chr10	23889533	25265627	complex	24115721	24116278		ENSBTAG00000047639
chr10	23889533	25265627	complex	24120162	24120630		ENSBTAG00000046305
chr10	23889533	25265627	complex	24142588	24143051		ENSBTAG00000047096
chr10	23889533	25265627	complex	24149311	24149779		ENSBTAG00000046157
chr10	23889533	25265627	complex	24242924	24243386		ENSBTAG00000046546
chr10	23889533	25265627	complex	24282906	24283878		ENSBTAG00000047690
chr10	23889533	25265627	complex	24646142	24646699		ENSBTAG00000046802
chr10	23889533	25265627	complex	24680225	24680776		ENSBTAG00000047058
chr10	23889533	25265627	complex	24734912	24735442		ENSBTAG00000027170
chr10	23889533	25265627	complex	24757322	24765544		ENSBTAG00000035785
chr10	23889533	25265627	complex	24832983	24833500	TRAV14DV4	ENSBTAG00000040141
chr10	23889533	25265627	complex	24838412	24838993		ENSBTAG00000046819
chr10	23889533	25265627	complex	24909812	24910308		ENSBTAG00000038060
chr10	23889533	25265627	complex	24959560	24960058		ENSBTAG00000024659
chr10	23889533	25265627	complex	25040130	25040959	TRAV17	ENSBTAG00000022229
chr10	23889533	25265627	complex	25059685	25060164	TRAV18	ENSBTAG00000045863
chr10	23889533	25265627	complex	25069757	25070806		ENSBTAG00000046993
chr10	23889533	25265627	complex	25090080	25090882		ENSBTAG00000045883
chr10	23889533	25265627	complex	25111716	25112298		ENSBTAG00000047015
chr10	23889533	25265627	complex	25139502	25140062		ENSBTAG00000033045
chr10	23889533	25265627	complex	25161287	25162115		ENSBTAG00000046995
chr10	23889533	25265627	complex	25167874	25168957		ENSBTAG00000046426
chr10	23889533	25265627	complex	25193630	25194177		ENSBTAG00000038544
chr10	23889533	25265627	complex	25221274	25221738		ENSBTAG00000046361
chr10	23889533	25265627	complex	25034411	25034965	TRAV16	ENSBTAG00000040504
chr10	25460016	25549886	complex	25547527	25548213	TRAV3	ENSBTAG00000006514
chr10	27637415	27659286	loss	27641548	27642453		ENSBTAG00000047984
chr10	36617423	36642389	gain	36619650	36715000	INO80	ENSBTAG00000010380
chr10	38805934	38822469	gain	38814396	38814674		ENSBTAG00000046363
chr10	43257244	43260017	loss	43211978	43265008	L2HGDH	ENSBTAG00000015200
chr10	43545395	43557809	loss	43495561	43569743	ATL1	ENSBTAG00000014312
chr10	54243593	54341311	gain	54281616	54422091	RFX7	ENSBTAG00000000565
chr10	54499341	54520642	gain	54498979	54500227		ENSBTAG00000031396
chr10	54549252	54646019	gain	54536537	54624769	NEDD4	ENSBTAG00000013793
chr10	56219115	56230832	gain	55717362	56389601	UNC13C	ENSBTAG00000025522
chr10	79213769	79220271	gain	78906241	79442326	GPHN	ENSBTAG00000004171
chr10	104230315	104301732	loss	104224181	104269841	TERB2	ENSBTAG00000005954
chr11	9583440	9607812	loss	9467061	9646849	TACR1	ENSBTAG00000015575
chr11	9755667	9758144	gain	9723269	9766920	HK2	ENSBTAG00000013108
chr11	47037541	47074624	loss	47050711	47051142		ENSBTAG00000047029
chr11	49066004	49073030	gain	49070190	49071859		ENSBTAG00000039981
chr11	51519270	51606174	loss	51605826	51605956	SNORA72	ENSBTAG00000042855
chr11	51834780	51849770	gain	51840158	51840279	5S_rRNA	ENSBTAG00000036889
chr11	54408856	54424454	gain	54416615	54416778	U1	ENSBTAG00000039912
chr11	60250739	60268772	loss	60268166	60268762		ENSBTAG00000039218
chr11	94599651	94610428	gain	94526960	95055931	DENND1A	ENSBTAG00000003610
chr11	101615855	101632704	gain	101592546	101644848	PRRC2B	ENSBTAG00000004400
chr11	104573258	104773490	gain	104646646	104689322	VAV2	ENSBTAG00000004511
chr11	104573258	104773490	gain	104578933	104634907	SARDH	ENSBTAG00000004510
chr12	2186924	2201087	gain	2130595	2695362	DIAPH3	ENSBTAG00000012443
chr12	22908501	22970513	loss	22819645	23026440	LHFP	ENSBTAG00000034033
chr12	23289285	23313826	loss	23294963	23308189	STOML3	ENSBTAG00000018232
chr12	44377532	44381354	loss	44295888	44616940	KLHL1	ENSBTAG00000008647
chr12	44606397	44615441	gain	44295888	44616940	KLHL1	ENSBTAG00000008647
chr12	46456871	46581918	gain	46512879	46512947		ENSBTAG00000047390
chr12	57694076	57720361	loss	57714878	57718931		ENSBTAG00000045950
chr12	60218974	60433100	complex	60428297	60428403	U6	ENSBTAG00000042992
chr12	66855326	66866085	loss	66292489	67324791	GPC5	ENSBTAG00000008708
chr12	70492340	72123747	complex	71822642	71987841		ENSBTAG00000047383
chr12	70492340	72123747	complex	72065148	72204484		ENSBTAG00000045751
chr12	72174261	72264806	loss	72065148	72204484		ENSBTAG00000045751
chr12	72419043	74589404	complex	74198712	74199129		ENSBTAG00000047360
chr12	72419043	74589404	complex	72529374	72690449		ENSBTAG00000047181
chr12	72419043	74589404	complex	73574462	73704802		ENSBTAG00000046041
chr12	72419043	74589404	complex	73890112	73977633		ENSBTAG00000047764
chr12	74840021	75238779	complex	74816045	74978179		ENSBTAG00000023309
chr12	75246806	76747168	complex	75664652	75870596		ENSBTAG00000039714
chr12	75246806	76747168	complex	75457897	75536848		ENSBTAG00000026070
chr13	11190980	11378528	gain	11315039	11333507		ENSBTAG00000022922
chr13	12287365	12293680	gain	12269034	12291725	SEC61A2	ENSBTAG00000019508
chr13	17755068	17789223	gain	17742124	17783203		ENSBTAG00000036222
chr13	17755068	17789223	gain	17788337	17800446		ENSBTAG00000017012
chr13	19100737	19124620	gain	18982015	19337608	PARD3	ENSBTAG00000014991
chr13	26344707	26356929	loss	26229727	26526726	GPR158	ENSBTAG00000023920
chr13	31416451	31420609	loss	31347074	31554426	RSU1	ENSBTAG00000027446
chr13	42877389	42897254	gain	42791822	42894170	SYNDIG1	ENSBTAG00000040147
chr13	43643509	43828429	gain	43654794	43668774		ENSBTAG00000037509
chr13	43643509	43828429	gain	43761441	43773807		ENSBTAG00000039722
chr13	43643509	43828429	gain	43789469	43801042		ENSBTAG00000039643
chr13	43884430	43940108	gain	43909081	43917999		ENSBTAG00000022571
chr13	51214983	51266260	loss	51211939	51223427		ENSBTAG00000032156
chr13	53685856	53689931	gain	53667570	53710792		ENSBTAG00000007213
chr13	53858853	53862891	loss	53845848	53865217		ENSBTAG00000039016
chr13	53933240	53982995	loss	53903061	53988803		ENSBTAG00000039520
chr13	54283340	54313097	gain	54276808	54284473	TCEA2	ENSBTAG00000021836
chr13	54283340	54313097	gain	54295399	54296819	SOX18	ENSBTAG00000011662
chr13	54283340	54313097	gain	54308647	54343470	PRPF6	ENSBTAG00000011656
chr13	54509802	54700230	gain	54519582	54525754	ARFRP1	ENSBTAG00000007497
chr13	54509802	54700230	gain	54526443	54527951	TNFRSF6B	ENSBTAG00000027407
chr13	54509802	54700230	gain	54587434	54590029	FNDC11	ENSBTAG00000027405
chr13	54509802	54700230	gain	54599897	54606206	PTK6	ENSBTAG00000044091
chr13	54509802	54700230	gain	54608180	54609543	PPDPF	ENSBTAG00000031800
chr13	54509802	54700230	gain	54509565	54519454		ENSBTAG00000007498
chr13	54509802	54700230	gain	54528273	54547753		ENSBTAG00000047150
chr13	54509802	54700230	gain	54532272	54544892		ENSBTAG00000021096
chr13	54509802	54700230	gain	54550376	54560121	STMN3	ENSBTAG00000038974
chr13	54509802	54700230	gain	54573252	54583251	GMEB2	ENSBTAG00000014769
chr13	54509802	54700230	gain	54591299	54597058	SRMS	ENSBTAG00000001985
chr13	54509802	54700230	gain	54623917	54631595	EEF1A2	ENSBTAG00000021685
chr13	54509802	54700230	gain	54658797	54685973	KCNQ2	ENSBTAG00000003030
chr13	60482243	60507659	gain	60487257	60492005	TMEM74B	ENSBTAG00000018418
chr13	60482243	60507659	gain	60505462	60544959	PSMF1	ENSBTAG00000018417
chr13	61562252	61566683	gain	61562053	61566096		ENSBTAG00000027384
chr13	73677386	73681829	gain	73669767	73749992	PKIG	ENSBTAG00000005275
chr13	74729951	74737472	gain	74726659	74736834		ENSBTAG00000018122
chr14	2207994	2233835	gain	2227350	2232020	FAM83H	ENSBTAG00000038682
chr14	2707911	2764862	gain	2705112	2710148		ENSBTAG00000004596
chr14	2707911	2764862	gain	2755206	2762197	LY6K	ENSBTAG00000000158
chr14	2707911	2764862	gain	2715416	2742638	GML	ENSBTAG00000004595
chr14	4236429	4240287	gain	4229512	4616552	TRAPPC9	ENSBTAG00000013955
chr14	22214145	22221222	gain	22212868	22350058	SNTG1	ENSBTAG00000002448
chr14	28774482	28780171	gain	28700905	28888284		ENSBTAG00000026283
chr14	54015547	54023420	gain	53901591	54429251	CSMD3	ENSBTAG00000038281
chr14	54108047	54126508	complex	53901591	54429251	CSMD3	ENSBTAG00000038281
chr14	61252162	61270165	gain	60994139	61520208	ZFPM2	ENSBTAG00000001649
chr14	61407379	61424839	gain	60994139	61520208	ZFPM2	ENSBTAG00000001649
chr14	63262654	63308625	loss	63256695	63289517	SLC25A32	ENSBTAG00000033902
chr14	67106778	67129346	gain	67016468	67233590		ENSBTAG00000012357
chr14	67349630	67415209	loss	67311366	67350281		ENSBTAG00000047534
chr14	67349630	67415209	loss	67378948	67459797		ENSBTAG00000026233
chr14	79154897	79328333	loss	79296713	79298474		ENSBTAG00000002851
chr14	84067817	84069606	loss	83892853	84109620	COL14A1	ENSBTAG00000013369
chr14	84612164	84628243	loss	84619377	84619483	U6	ENSBTAG00000043120
chr15	1277543	1312041	complex	1295525	1296403		ENSBTAG00000046387
chr15	6637559	6648462	loss	6639728	6654015	BIRC3	ENSBTAG00000024918
chr15	16606678	16625752	loss	16604381	17100655	GUCY1A2	ENSBTAG00000044144
chr15	17074274	17115781	loss	16604381	17100655	GUCY1A2	ENSBTAG00000044144
chr15	17344116	17366812	loss	17349533	17349658	U6atac	ENSBTAG00000042301
chr15	35556809	35575467	gain	35567687	35646400	ABCC8	ENSBTAG00000000983
chr15	45482819	45528216	loss	45497677	45498609		ENSBTAG00000026826
chr15	46539222	46811436	gain	46545529	46546503		ENSBTAG00000032050
chr15	46539222	46811436	gain	46603202	46604152		ENSBTAG00000037603
chr15	46539222	46811436	gain	46624353	46625288		ENSBTAG00000038031
chr15	46539222	46811436	gain	46640680	46641606		ENSBTAG00000036031
chr15	46539222	46811436	gain	46682344	46683276		ENSBTAG00000035675
chr15	46539222	46811436	gain	46692952	46693881		ENSBTAG00000015791
chr15	46539222	46811436	gain	46712149	46713081		ENSBTAG00000047025
chr15	46539222	46811436	gain	46719910	46720833		ENSBTAG00000021147
chr15	46539222	46811436	gain	46731327	46732271		ENSBTAG00000046196
chr15	46539222	46811436	gain	46677930	46678035	U6	ENSBTAG00000042988
chr15	47825065	47968279	gain	47841805	47842770		ENSBTAG00000027949
chr15	47825065	47968279	gain	47891405	47892364		ENSBTAG00000040480
chr15	47825065	47968279	gain	47908633	47909598		ENSBTAG00000036326
chr15	47825065	47968279	gain	47923065	47923170	U6	ENSBTAG00000043009
chr15	47825065	47968279	gain	47938950	47939912		ENSBTAG00000036328
chr15	47993124	48094043	complex	48016203	48017237		ENSBTAG00000032262
chr15	47993124	48094043	complex	48045978	48046289		ENSBTAG00000032259
chr15	47993124	48094043	complex	48048943	48049743		ENSBTAG00000032256
chr15	47993124	48094043	complex	48060530	48061492		ENSBTAG00000032255
chr15	47993124	48094043	complex	48073493	48074464		ENSBTAG00000023912
chr15	48814426	48822979	loss	48822547	48823484		ENSBTAG00000027653
chr15	49731747	49741290	gain	49734992	49735878		ENSBTAG00000038824
chr15	49731747	49741290	gain	49740027	49740968		ENSBTAG00000000763
chr15	49894984	49962447	complex	49911998	49912940		ENSBTAG00000045872
chr15	49894984	49962447	complex	49922808	49923752		ENSBTAG00000035006
chr15	49894984	49962447	complex	49939351	49940289		ENSBTAG00000035008
chr15	50624443	50652851	gain	50648225	50650344		ENSBTAG00000039503
chr15	55897677	55905452	gain	55892938	55904775		ENSBTAG00000037483
chr15	57126177	57143014	loss	57028596	57186215	ACER3	ENSBTAG00000017218
chr15	64541292	64551055	gain	64517451	64584245	CSTF3	ENSBTAG00000008617
chr15	65647604	65653180	gain	65548291	65735623	ABTB2	ENSBTAG00000005923
chr15	69865966	69897950	loss	69877187	69877293	U6	ENSBTAG00000042407
chr15	79317375	79344901	loss	79323272	79324216		ENSBTAG00000016090
chr15	79498504	79525723	loss	79507389	79508721		ENSBTAG00000035489
chr15	79498504	79525723	loss	79513804	79513908	U6	ENSBTAG00000043042
chr15	79858131	79877015	gain	79864248	79865213		ENSBTAG00000003056
chr15	79858131	79877015	gain	79873735	79874785		ENSBTAG00000014594
chr15	80033854	80231457	loss	80162250	80163970		ENSBTAG00000001383
chr15	80033854	80231457	loss	80177813	80178769		ENSBTAG00000030925
chr15	80033854	80231457	loss	80020432	80064753		ENSBTAG00000030920
chr15	80260269	80299924	gain	80288368	80289306		ENSBTAG00000001291
chr15	80395781	80921274	complex	80420321	80421262		ENSBTAG00000035988
chr15	80395781	80921274	complex	80484654	80485613		ENSBTAG00000035985
chr15	80395781	80921274	complex	80502821	80503741		ENSBTAG00000046710
chr15	80395781	80921274	complex	80507650	80508576		ENSBTAG00000046274
chr15	80395781	80921274	complex	80515014	80515961		ENSBTAG00000035059
chr15	80395781	80921274	complex	80555499	80556455		ENSBTAG00000022858
chr15	80395781	80921274	complex	80586288	80587247		ENSBTAG00000023310
chr15	80395781	80921274	complex	80602080	80603051		ENSBTAG00000024423
chr15	80395781	80921274	complex	80647002	80647943		ENSBTAG00000046845
chr15	80395781	80921274	complex	80661499	80662446		ENSBTAG00000035990
chr15	80395781	80921274	complex	80685809	80686821		ENSBTAG00000039348
chr15	80395781	80921274	complex	80695336	80696395		ENSBTAG00000038049
chr15	80395781	80921274	complex	80715053	80715995		ENSBTAG00000014513
chr15	80395781	80921274	complex	80737480	80738442		ENSBTAG00000035989
chr15	80395781	80921274	complex	80807806	80808747		ENSBTAG00000045723
chr15	80395781	80921274	complex	80827951	80829405	OR5J2	ENSBTAG00000046167
chr15	80395781	80921274	complex	80842358	80843299		ENSBTAG00000035031
chr15	80395781	80921274	complex	80856241	80857182		ENSBTAG00000035029
chr15	80395781	80921274	complex	80882784	80883710		ENSBTAG00000047721
chr15	80395781	80921274	complex	80920112	80921056		ENSBTAG00000046801
chr15	80395781	80921274	complex	80477852	80478754		ENSBTAG00000035986
chr15	81030080	81079571	loss	81042867	81043799	OR5M3	ENSBTAG00000039182
chr15	81030080	81079571	loss	81067188	81068141	OR5M11	ENSBTAG00000040330
chr15	81385628	81421158	gain	81366669	81407542		ENSBTAG00000031017
chr15	82657598	82668033	gain	82660718	82661671		ENSBTAG00000038267
chr15	84130311	84156503	gain	84114934	84136594	OSBP	ENSBTAG00000020332
chr15	84277761	84281369	gain	84278445	84279377		ENSBTAG00000048032
chr15	84531839	84537607	gain	84526491	84543454	MS4A7	ENSBTAG00000038650
chr15	84973939	84977316	gain	84972313	85011313	GLB1L2	ENSBTAG00000018390
chr15	85232445	85276403	gain	85246728	85265482		ENSBTAG00000048316
chr16	383318	406002	gain	382697	383632		ENSBTAG00000039944
chr16	2923709	2937482	gain	2930874	2936327	KLHDC8A	ENSBTAG00000015197
chr16	4134662	4163276	gain	4113295	4134772	IKBKE	ENSBTAG00000010408
chr16	4134662	4163276	gain	4144349	4218744	RASSF5	ENSBTAG00000010427
chr16	5516741	5768249	complex	5614463	5614980		ENSBTAG00000047228
chr16	5516741	5768249	complex	5517505	5574559		ENSBTAG00000023177
chr16	5516741	5768249	complex	5600155	5959906		ENSBTAG00000024647
chr16	5796090	5812501	loss	5600155	5959906		ENSBTAG00000024647
chr16	5846840	6146432	gain	5847772	5876373		ENSBTAG00000040409
chr16	5846840	6146432	gain	6052925	6122550		ENSBTAG00000039995
chr16	5846840	6146432	gain	5600155	5959906		ENSBTAG00000024647
chr16	16244657	16272504	gain	15798745	16267012	BRINP3	ENSBTAG00000008420
chr16	30694714	30717604	gain	30656001	30703396	COQ8A	ENSBTAG00000021880
chr16	30694714	30717604	gain	30708032	31000733	CDC42BPA	ENSBTAG00000022777
chr16	34318039	34333230	gain	34132648	34404652	AKT3	ENSBTAG00000017788
chr16	34664333	34675057	loss	34666250	34666362	5S_rRNA	ENSBTAG00000036644
chr16	42132305	42149275	gain	42082188	42349474	VPS13D	ENSBTAG00000016080
chr16	46240521	46250698	gain	46249163	46265920	PARK7	ENSBTAG00000020518
chr16	49586190	49590524	gain	49581178	49611835	IPO9	ENSBTAG00000004452
chr16	50753772	50759541	gain	50705001	50803757	MEGF6	ENSBTAG00000020839
chr16	50808136	50835619	gain	50811142	50834864	ARHGEF16	ENSBTAG00000020837
chr16	52566963	52643036	gain	52576620	52586919	CPSF3L	ENSBTAG00000007620
chr16	52566963	52643036	gain	52586830	52589663	PUSL1	ENSBTAG00000007619
chr16	52566963	52643036	gain	52595746	52599094	SCNN1D	ENSBTAG00000017674
chr16	52566963	52643036	gain	52642150	52651239	C1orf159	ENSBTAG00000014511
chr16	52566963	52643036	gain	52572639	52576496	CPTP	ENSBTAG00000007623
chr16	52566963	52643036	gain	52601203	52610521	ACAP3	ENSBTAG00000009856
chr16	56458959	56475433	gain	56406018	56500381	SLC9C2	ENSBTAG00000002231
chr16	57800341	57845156	gain	57788141	57847856	TNN	ENSBTAG00000015650
chr16	62734784	62754064	gain	62641890	62772808	CEP350	ENSBTAG00000008082
chr16	72394562	72396792	loss	72241105	72445379	RPS6KC1	ENSBTAG00000001181
chr16	77821386	77909318	loss	77880617	77911587		ENSBTAG00000038171
chr16	77821386	77909318	loss	77848141	77869023	F13B	ENSBTAG00000000070
chr17	3316041	3363949	gain	3121446	3319247	DCHS2	ENSBTAG00000024545
chr17	8815216	8945521	complex	8880524	8891738		ENSBTAG00000045580
chr17	12045256	12049518	gain	11923471	12064069		ENSBTAG00000034522
chr17	29092954	29147828	loss	29105309	29116531	C4orf33	ENSBTAG00000044159
chr17	37951640	37968141	gain	37860401	38027113		ENSBTAG00000047595
chr17	38012025	38062079	complex	37860401	38027113		ENSBTAG00000047595
chr17	41733436	41771455	loss	41769527	41784176	FAM198B	ENSBTAG00000017069
chr17	47029269	47053394	gain	47028031	47202358	ADGRD1	ENSBTAG00000013848
chr17	54324272	54347257	gain	54330421	54338333		ENSBTAG00000039630
chr17	54324272	54347257	gain	54308683	54325984	DDX55	ENSBTAG00000007266
chr17	63282559	63286230	loss	63278104	63289816	SDSL	ENSBTAG00000008945
chr17	63655359	63675023	complex	63654698	63678163	OAS1X	ENSBTAG00000037527
chr17	67437195	67464905	gain	67452350	67452648	7SK	ENSBTAG00000043857
chr17	67437195	67464905	gain	67407099	67536194	KIAA1671	ENSBTAG00000044022
chr17	67755409	67764508	gain	67669019	67758720	GRK3	ENSBTAG00000000005
chr17	72185363	72189054	gain	72142468	72196937	LIMK2	ENSBTAG00000010662
chr17	73004371	73023888	gain	73020122	73021815	ZNF280A	ENSBTAG00000046083
chr17	73004371	73023888	gain	72826680	73152862		ENSBTAG00000031160
chr17	73004371	73023888	gain	73002288	73010751		ENSBTAG00000001005
chr17	73090468	73093737	gain	72826680	73152862		ENSBTAG00000031160
chr17	73312696	73381469	gain	73309907	73315353		ENSBTAG00000008587
chr17	73312696	73381469	gain	73346080	73346140	bta-mir-2893	ENSBTAG00000046067
chr17	73312696	73381469	gain	73316336	73319008	DDT	ENSBTAG00000022027
chr17	73312696	73381469	gain	73332328	73399148	CABIN1	ENSBTAG00000024708
chr17	73761252	73777093	gain	73694207	73778104	BCR	ENSBTAG00000020566
chr17	74068717	74089226	gain	74069625	74073387	YPEL1	ENSBTAG00000017867
chr17	74068717	74089226	gain	74073547	74092409	PPIL2	ENSBTAG00000021121
chr17	74444822	74459588	gain	74425042	74490537	MED15	ENSBTAG00000018048
chr17	74444822	74459588	gain	74439064	74456082		ENSBTAG00000047676
chr17	74805028	75132928	gain	74811513	74812320	GP1BB	ENSBTAG00000039059
chr17	74805028	75132928	gain	74927012	74927547		ENSBTAG00000019516
chr17	74805028	75132928	gain	74967066	74967144	bta-mir-185	ENSBTAG00000029769
chr17	74805028	75132928	gain	74981983	74983351		ENSBTAG00000012421
chr17	74805028	75132928	gain	74987641	74987728		ENSBTAG00000047795
chr17	74805028	75132928	gain	74987962	74988041		ENSBTAG00000039349
chr17	74805028	75132928	gain	75007343	75010260		ENSBTAG00000046005
chr17	74805028	75132928	gain	75036894	75038127		ENSBTAG00000006656
chr17	74805028	75132928	gain	75037475	75037596	SNORA77	ENSBTAG00000042154
chr17	74805028	75132928	gain	75039314	75050946	ZDHHC8	ENSBTAG00000006657
chr17	74805028	75132928	gain	74807351	74810464	2017-09-05	ENSBTAG00000008320
chr17	74805028	75132928	gain	74852397	74880531	GNB1L	ENSBTAG00000021052
chr17	74805028	75132928	gain	74887191	74913312	TXNRD2	ENSBTAG00000043581
chr17	74805028	75132928	gain	74924020	74924274		ENSBTAG00000047896
chr17	74805028	75132928	gain	74929359	74945937	ARVCF	ENSBTAG00000001473
chr17	74805028	75132928	gain	74987854	75002264	DGCR8	ENSBTAG00000019869
chr17	74805028	75132928	gain	75002775	75006770	TRMT2A	ENSBTAG00000019871
chr17	74805028	75132928	gain	75054452	75056174		ENSBTAG00000047626
chr17	74805028	75132928	gain	74969197	74976403		ENSBTAG00000045910
chr17	74805028	75132928	gain	75103302	75104723	RTN4R	ENSBTAG00000046677
chr18	5636814	5638379	gain	5283909	6196774	WWOX	ENSBTAG00000015894
chr18	7792744	7813942	gain	7793106	7805806		ENSBTAG00000006795
chr18	7792744	7813942	gain	7809822	7917256		ENSBTAG00000012693
chr18	9741999	9752287	loss	9512739	10162782	CDH13	ENSBTAG00000034373
chr18	10060923	10067364	gain	9512739	10162782	CDH13	ENSBTAG00000034373
chr18	13776638	14076102	gain	13927668	13928674	IL17C	ENSBTAG00000047128
chr18	13776638	14076102	gain	13931107	13938075	CYBA	ENSBTAG00000003895
chr18	13776638	14076102	gain	13977385	13984727	CTU2	ENSBTAG00000020943
chr18	13776638	14076102	gain	14003563	14003632	bta-mir-2327	ENSBTAG00000044808
chr18	13776638	14076102	gain	14057703	14060472	APRT	ENSBTAG00000000639
chr18	13776638	14076102	gain	13809878	13826787	ZFPM1	ENSBTAG00000015766
chr18	13776638	14076102	gain	13860761	13865260		ENSBTAG00000018507
chr18	13776638	14076102	gain	13938827	13945489	MVD	ENSBTAG00000012059
chr18	13776638	14076102	gain	13958995	13964622	SNAI3	ENSBTAG00000017528
chr18	13776638	14076102	gain	13969303	13977633	RNF166	ENSBTAG00000020942
chr18	13776638	14076102	gain	13984761	14002517	PIEZO1	ENSBTAG00000020944
chr18	13776638	14076102	gain	14053451	14057708	CDT1	ENSBTAG00000000638
chr18	13776638	14076102	gain	14061951	14077096	GALNS	ENSBTAG00000004568
chr18	13776638	14076102	gain	13879228	13922305	ZC3H18	ENSBTAG00000019520
chr18	39170832	39177197	gain	39163673	39171071	TXNL4B	ENSBTAG00000006353
chr18	39170832	39177197	gain	39173135	39179293		ENSBTAG00000006354
chr18	41104589	41139969	gain	41116113	41214205	ZNF536	ENSBTAG00000007262
chr18	51312670	51321651	loss	51312808	51336025		ENSBTAG00000019785
chr18	53149417	53155578	gain	53154421	53158137	ZNF296	ENSBTAG00000013702
chr18	53149417	53155578	gain	53129172	53153714	CLASRP	ENSBTAG00000013697
chr18	58724284	58763028	gain	58688854	58765602		ENSBTAG00000030470
chr18	59154291	59182962	gain	59167480	59168680		ENSBTAG00000045571
chr18	59662778	59745449	gain	59692586	59748845		ENSBTAG00000040411
chr18	60821801	60947448	gain	60703686	60969254		ENSBTAG00000045581
chr18	61674257	61699066	loss	61680432	61686814		ENSBTAG00000002290
chr18	61768443	61835029	loss	61832253	61835027		ENSBTAG00000013345
chr18	65222323	65237934	loss	65220784	65224810	ZNF211	ENSBTAG00000015866
chr18	65939957	65999195	loss	65954144	65960263	TRIM28	ENSBTAG00000006422
chr18	65939957	65999195	loss	65964093	65967276	UBE2M	ENSBTAG00000012744
chr18	65939957	65999195	loss	65988435	65989328	CENPBD1	ENSBTAG00000046987
chr18	65939957	65999195	loss	65960799	65963496	CHMP2A	ENSBTAG00000013882
chr18	65939957	65999195	loss	65971580	65980686	MZF1	ENSBTAG00000037581
chr18	65939957	65999195	loss	65993795	65995066		ENSBTAG00000037595
chr19	1055102	1081318	loss	627558	1472951	CA10	ENSBTAG00000034681
chr19	1358341	1367940	loss	627558	1472951	CA10	ENSBTAG00000034681
chr19	3895190	3919885	loss	3899300	3899416	SNORA31	ENSBTAG00000044618
chr19	6444572	6448690	gain	6439283	6464109		ENSBTAG00000018706
chr19	19830985	19842405	loss	19833725	19875946	ULBP27	ENSBTAG00000024490
chr19	19830985	19842405	loss	19758764	19956549	NOS2	ENSBTAG00000006894
chr19	23819398	23831896	gain	23662027	23858491	SMG6	ENSBTAG00000000267
chr19	24518588	24525423	loss	24520572	24521504		ENSBTAG00000040362
chr19	33897411	33899518	loss	33888404	33930428	PIGL	ENSBTAG00000013273
chr19	35187452	35269979	gain	35249052	35249145	bta-mir-33b	ENSBTAG00000036437
chr19	35187452	35269979	gain	35158487	35228878	TOM1L2	ENSBTAG00000003983
chr19	35187452	35269979	gain	35234637	35250672	SREBF1	ENSBTAG00000007884
chr19	35187452	35269979	gain	35252242	35263546	RAI1	ENSBTAG00000004768
chr19	42996553	43023638	gain	42960226	42996671	STAT5B	ENSBTAG00000010125
chr19	45280847	45291602	gain	45288725	45295349	C1QL1	ENSBTAG00000011759
chr19	45280847	45291602	gain	45259544	45281127	KIF18B	ENSBTAG00000008088
chr19	50863908	51073939	complex	50889625	50889687	bta-mir-2345	ENSBTAG00000045277
chr19	50863908	51073939	complex	50931428	50931490	bta-mir-2345	ENSBTAG00000044288
chr19	50863908	51073939	complex	50968696	50968758	bta-mir-2345	ENSBTAG00000045084
chr19	50863908	51073939	complex	50977054	50984331		ENSBTAG00000038910
chr19	50863908	51073939	complex	51001353	51001415		ENSBTAG00000047245
chr19	50863908	51073939	complex	50867137	50881235		ENSBTAG00000039765
chr19	50863908	51073939	complex	50915619	50922806		ENSBTAG00000024934
chr19	50863908	51073939	complex	50942748	50968699		ENSBTAG00000024915
chr19	51395684	51402032	gain	51384922	51403614	FASN	ENSBTAG00000015980
chr19	51451866	51489851	gain	51466698	51469340	DCXR	ENSBTAG00000008747
chr19	51451866	51489851	gain	51470292	51471813	RAC3	ENSBTAG00000022927
chr19	51451866	51489851	gain	51478679	51493635	LRRC45	ENSBTAG00000004111
chr19	51451866	51489851	gain	51461750	51463698		ENSBTAG00000047043
chr19	52402129	52409573	gain	52308519	52629957	RPTOR	ENSBTAG00000002883
chr19	52776058	52895540	gain	52739871	52793031		ENSBTAG00000022489
chr19	53090051	53140871	gain	53085463	53097208	EIF4A3	ENSBTAG00000016023
chr19	53090051	53140871	gain	53100965	53113264	GAA	ENSBTAG00000016021
chr19	53090051	53140871	gain	53108151	53108444		ENSBTAG00000030186
chr19	53090051	53140871	gain	53117575	53158255	CCDC40	ENSBTAG00000016017
chr2	1019286	1020985	loss	996692	1104749	CYFIP1	ENSBTAG00000016894
chr2	8901875	8917301	loss	8901432	9030989	CALCRL	ENSBTAG00000008483
chr2	8977352	9002136	gain	8901432	9030989	CALCRL	ENSBTAG00000008483
chr2	10780701	10926074	complex	10883787	10883950	U1	ENSBTAG00000048130
chr2	15016241	15049765	loss	15026225	15113323	CERKL	ENSBTAG00000009257
chr2	18068501	18078290	gain	18054943	18329808		ENSBTAG00000026986
chr2	18153152	18236736	gain	18054943	18329808		ENSBTAG00000026986
chr2	27648625	27655792	loss	27407917	27758923	CERS6	ENSBTAG00000044179
chr2	30139846	30145270	gain	30093697	30184706	SCN9A	ENSBTAG00000002425
chr2	31188680	31197115	gain	31196566	31283753	SCN3A	ENSBTAG00000019385
chr2	31262309	31271218	gain	31196566	31283753	SCN3A	ENSBTAG00000019385
chr2	31819240	31856774	gain	31783357	31912200	GRB14	ENSBTAG00000019291
chr2	34232812	34258157	gain	34217173	34272473	IFIH1	ENSBTAG00000008142
chr2	41783889	41811365	loss	41791846	42371758	GALNT13	ENSBTAG00000005562
chr2	53068143	53083266	gain	53065587	53732838	ARHGAP15	ENSBTAG00000032289
chr2	53614731	53631756	gain	53065587	53732838	ARHGAP15	ENSBTAG00000032289
chr2	53868905	53884458	gain	53844155	53964125	KYNU	ENSBTAG00000032277
chr2	61989284	62055531	gain	62007752	62007833	bta-mir-128-1	ENSBTAG00000029990
chr2	61989284	62055531	gain	61969459	62130680	R3HDM1	ENSBTAG00000013302
chr2	73572756	73578386	gain	73490617	73723487	CLASP1	ENSBTAG00000019781
chr2	99963602	99983049	gain	99660620	99997642		ENSBTAG00000012647
chr2	101860421	101908634	loss	101882145	101924558		ENSBTAG00000018549
chr2	123171459	123205511	gain	123179899	123179981	SNORD103	ENSBTAG00000042142
chr2	123171459	123205511	gain	123192312	123192396	SNORD103	ENSBTAG00000042775
chr2	123171459	123205511	gain	123070708	123196529	PUM1	ENSBTAG00000018979
chr2	127398337	127407641	loss	127406823	127429124	UBXN11	ENSBTAG00000009581
chr2	135783591	135789940	gain	135784598	135809900	RCC2	ENSBTAG00000008579
chr20	2682158	2690458	gain	2680574	3054892	RANBP17	ENSBTAG00000024801
chr20	2715656	2768949	loss	2680574	3054892	RANBP17	ENSBTAG00000024801
chr20	3975343	4004921	loss	3976543	3976615	U6	ENSBTAG00000044301
chr20	4360691	4637565	loss	4449109	4452189	DUSP1	ENSBTAG00000013863
chr20	4360691	4637565	loss	4626432	4632649	RPL26L1	ENSBTAG00000015099
chr20	4360691	4637565	loss	4505275	4618413	ERGIC1	ENSBTAG00000015955
chr20	5726492	5757905	gain	5656110	5727730		ENSBTAG00000000564
chr20	10269569	10285006	gain	10266268	10300200	RAD17	ENSBTAG00000002073
chr20	22316326	22319187	gain	22299385	22323643	MIER3	ENSBTAG00000014248
chr20	33107117	33110812	gain	33030483	33230694	PLCXD3	ENSBTAG00000010822
chr20	34703574	34746579	complex	34708763	34708835		ENSBTAG00000046658
chr20	37979437	37989346	gain	37965076	38018890	RANBP3L	ENSBTAG00000008430
chr20	46790282	46792101	gain	46768356	46794454	CDH9	ENSBTAG00000018234
chr20	53483157	53492027	gain	53409876	54014021	CDH18	ENSBTAG00000037844
chr20	53740801	53742707	gain	53409876	54014021	CDH18	ENSBTAG00000037844
chr20	58872222	58881581	gain	58714145	58945942	TRIO	ENSBTAG00000005514
chr20	62094758	62108080	loss	61912972	62427126	CTNND2	ENSBTAG00000017222
chr20	71885422	71992748	gain	71902471	71904001		ENSBTAG00000048135
chr20	71885422	71992748	gain	71972394	71972507	U6	ENSBTAG00000046206
chr20	71885422	71992748	gain	71984463	71989365	LRRC14B	ENSBTAG00000045954
chr20	71885422	71992748	gain	71916825	71932650	PDCD6	ENSBTAG00000046493
chr20	71885422	71992748	gain	71964291	71979896	CCDC127	ENSBTAG00000047780
chr20	71885422	71992748	gain	71940743	71964107	SDHA	ENSBTAG00000046019
chr21	1726041	1768768	gain	1746233	1751043		ENSBTAG00000006648
chr21	1829761	1854171	loss	1852998	1854799	OR5D13	ENSBTAG00000013567
chr21	20079777	20178454	complex	20128501	20132903		ENSBTAG00000045929
chr21	20079777	20178454	complex	20144494	20144827		ENSBTAG00000046591
chr21	20079777	20178454	complex	20155590	20163194		ENSBTAG00000040580
chr21	20079777	20178454	complex	20082490	20103922		ENSBTAG00000047729
chr21	20079777	20178454	complex	20084904	20193047		ENSBTAG00000001308
chr21	20079777	20178454	complex	20176386	20193035		ENSBTAG00000002786
chr21	20396660	20440861	gain	20422127	20429481		ENSBTAG00000004339
chr21	34627997	34674073	gain	34626181	34651240	SEMA7A	ENSBTAG00000011446
chr21	37232209	37269105	gain	37109671	37273808	NOVA1	ENSBTAG00000002170
chr21	47857235	47862491	loss	47852815	48169316		ENSBTAG00000000655
chr21	54167348	54208626	loss	54197039	54197308		ENSBTAG00000047240
chr21	58209413	58216229	gain	58182391	58347037	ITPK1	ENSBTAG00000009845
chr21	60939498	60963701	loss	60956931	60986261		ENSBTAG00000007043
chr21	60939498	60963701	loss	60956931	60964952		ENSBTAG00000026917
chr21	66231802	66242264	gain	66175707	66253519	CCDC85C	ENSBTAG00000025181
chr21	67025757	67038836	gain	66917780	67066000	WDR25	ENSBTAG00000007233
chr21	69425981	69433617	gain	69418979	69428146	EXOC3L4	ENSBTAG00000026893
chr21	69786665	69792160	gain	69696108	69791011	MARK3	ENSBTAG00000013410
chr21	70875490	70894486	gain	70878138	70895537	AKT1	ENSBTAG00000017636
chr21	71354689	71364746	gain	71352590	71373975	MTA1	ENSBTAG00000047606
chr21	71354689	71364746	gain	71189271	71383753		ENSBTAG00000046364
chr21	71505398	71573501	gain	71507509	71509649		ENSBTAG00000046161
chr21	71505398	71573501	gain	71530013	71531441		ENSBTAG00000048268
chr21	71505398	71573501	gain	71548491	71550674		ENSBTAG00000001213
chr22	54665	94265	gain	63640	65183		ENSBTAG00000037517
chr22	54665	94265	gain	85296	127878		ENSBTAG00000023954
chr22	12102088	12117300	gain	12113130	12113236	U6	ENSBTAG00000042314
chr22	12102088	12117300	gain	12015691	12118718	SCN5A	ENSBTAG00000009155
chr22	33232278	33240671	loss	33069684	33589723	FAM19A1	ENSBTAG00000019041
chr22	39570813	39572508	gain	39175038	40360572	PTPRG	ENSBTAG00000021911
chr22	41789956	41791741	gain	41319551	42108622	FHIT	ENSBTAG00000014418
chr22	46017076	46111742	gain	46096245	46112683	WNT5A	ENSBTAG00000020221
chr22	47737890	47758494	gain	47721360	48066942	CACNA1D	ENSBTAG00000010026
chr22	51534493	51570663	gain	51535326	51540157	IMPDH2	ENSBTAG00000031837
chr22	51534493	51570663	gain	51540981	51542102	NDUFAF3	ENSBTAG00000018918
chr22	51534493	51570663	gain	51543470	51543560	bta-mir-191	ENSBTAG00000029957
chr22	51534493	51570663	gain	51543952	51544038	bta-mir-425	ENSBTAG00000029913
chr22	51534493	51570663	gain	51544297	51547509	DALRD3	ENSBTAG00000018913
chr22	51534493	51570663	gain	51547600	51555978	WDR6	ENSBTAG00000018910
chr22	51534493	51570663	gain	51556260	51569916	P4HTM	ENSBTAG00000005490
chr22	51534493	51570663	gain	51492855	51535040	QRICH1	ENSBTAG00000018924
chr22	54931226	54950930	gain	54945535	54950005	GHRL	ENSBTAG00000012328
chr22	55056753	55064397	gain	55001027	55302080	ATP2B2	ENSBTAG00000001305
chr22	55685685	55717689	gain	55695783	55714644	SLC6A1	ENSBTAG00000005857
chr22	56920320	56927672	loss	56881079	56948817	IFT122	ENSBTAG00000019121
chr23	557106	578821	loss	184673	864355	KHDRBS2	ENSBTAG00000043990
chr23	819316	834123	loss	184673	864355	KHDRBS2	ENSBTAG00000043990
chr23	5052834	5055679	gain	5043872	5175679	HCRTR2	ENSBTAG00000011719
chr23	6366885	6368590	gain	6123034	6409848	MLIP	ENSBTAG00000014581
chr23	7533860	7540946	gain	7528759	7534103	PHF1	ENSBTAG00000001634
chr23	7533860	7540946	gain	7534224	7535613	CUTA	ENSBTAG00000001635
chr23	7533860	7540946	gain	7537952	7566784	SYNGAP1	ENSBTAG00000020975
chr23	7569400	7606307	gain	7568876	7571700	ZBTB9	ENSBTAG00000038888
chr23	18294438	18307738	gain	18299317	18623680		ENSBTAG00000032887
chr23	24222559	24289782	gain	23795772	24250799	PKHD1	ENSBTAG00000011237
chr23	24948412	24950266	loss	24935523	24957718		ENSBTAG00000032642
chr23	25335659	25450746	complex	25351283	25356959		ENSBTAG00000009656
chr23	25335659	25450746	complex	25423551	25424597		ENSBTAG00000003352
chr23	25335659	25450746	complex	25375270	25388620		ENSBTAG00000021077
chr23	25335659	25450746	complex	25404020	25411643		ENSBTAG00000038128
chr23	25335659	25450746	complex	25426330	25430097		ENSBTAG00000037605
chr23	25846520	26369699	complex	25855146	25863045		ENSBTAG00000019588
chr23	25846520	26369699	complex	26354054	26354780		ENSBTAG00000026163
chr23	25846520	26369699	complex	25966734	25980368		ENSBTAG00000033979
chr23	27403791	27414929	gain	27403128	27406360	C6orf25	ENSBTAG00000013525
chr23	27403791	27414929	gain	27407611	27410285	LY6G6C	ENSBTAG00000000585
chr23	27403791	27414929	gain	27411032	27412890	LY6G6D	ENSBTAG00000038955
chr23	27403791	27414929	gain	27414402	27416344	LY6G6E	ENSBTAG00000000582
chr23	27955163	27957438	gain	27949626	27961526	VARS2	ENSBTAG00000010698
chr23	28440539	28494393	complex	28469735	28473401	JSP.1	ENSBTAG00000020116
chr23	28637409	28645014	loss	28626339	28638869	TRIM40	ENSBTAG00000037381
chr23	28828468	28873605	complex	28828555	28829049		ENSBTAG00000025398
chr23	29055896	29113538	complex	29061846	29062781		ENSBTAG00000046892
chr23	29055896	29113538	complex	29071805	29072731		ENSBTAG00000047829
chr23	29055896	29113538	complex	29078533	29079824		ENSBTAG00000048019
chr23	29055896	29113538	complex	29092562	29093488		ENSBTAG00000039390
chr23	29055896	29113538	complex	29106708	29110560		ENSBTAG00000040188
chr23	29263908	29320903	gain	29280761	29282962		ENSBTAG00000046777
chr23	29263908	29320903	gain	29290572	29291495		ENSBTAG00000047086
chr23	29263908	29320903	gain	29299942	29300874		ENSBTAG00000046023
chr23	29263908	29320903	gain	29314810	29315824		ENSBTAG00000038608
chr23	29410343	29430671	loss	29411406	29412041		ENSBTAG00000027279
chr23	29656663	29696718	loss	29660889	29662505		ENSBTAG00000040026
chr23	29656663	29696718	loss	29678973	29679896		ENSBTAG00000040457
chr23	34496662	34509994	gain	34508696	34508804	U6	ENSBTAG00000043526
chr23	34622569	34887979	gain	34642066	34642174	U6	ENSBTAG00000046890
chr23	34622569	34887979	gain	34674411	34674519	U6	ENSBTAG00000042886
chr23	34622569	34887979	gain	34700912	34701021	U6	ENSBTAG00000047117
chr23	34622569	34887979	gain	34719327	34731151		ENSBTAG00000033513
chr23	34622569	34887979	gain	34726692	34726796	U6	ENSBTAG00000047057
chr23	34622569	34887979	gain	34751706	34751814	U6	ENSBTAG00000044980
chr23	34622569	34887979	gain	34814416	34814524	U6	ENSBTAG00000044735
chr23	34622569	34887979	gain	34868562	34868670	U6	ENSBTAG00000045456
chr23	34622569	34887979	gain	34634055	34652778	PRP2	ENSBTAG00000047671
chr23	34622569	34887979	gain	34667011	34678163		ENSBTAG00000036106
chr23	34622569	34887979	gain	34693485	34706026	PRP14	ENSBTAG00000033993
chr23	34622569	34887979	gain	34799389	34799677	7SK	ENSBTAG00000043255
chr23	34622569	34887979	gain	34806599	34818877		ENSBTAG00000025317
chr23	34622569	34887979	gain	34861310	34873000		ENSBTAG00000031640
chr23	35705275	35725328	gain	35722114	35722222	U6	ENSBTAG00000042755
chr23	37063074	37071377	loss	36601290	37218380	CDKAL1	ENSBTAG00000025589
chr23	41173273	41185718	gain	41165798	41302731	JARID2	ENSBTAG00000012938
chr24	4380227	4391634	gain	4369229	4393273	C18orf63	ENSBTAG00000022466
chr24	10431491	10437911	gain	10434674	10515343	CDH19	ENSBTAG00000023270
chr24	10510560	10519466	gain	10434674	10515343	CDH19	ENSBTAG00000023270
chr24	12910425	12955832	loss	12950391	12960186	SYT4	ENSBTAG00000001801
chr24	19958366	19980726	gain	19819065	20129055	CELF4	ENSBTAG00000004940
chr24	23349165	23358411	gain	23166234	23627792	NOL4	ENSBTAG00000010299
chr24	29152244	29161120	gain	28992666	29241119	CDH2	ENSBTAG00000021190
chr24	42618235	42623754	gain	42616054	42628182	NAPG	ENSBTAG00000005158
chr24	61918390	62143246	gain	61914152	62105526	BCL2	ENSBTAG00000019302
chr24	61918390	62143246	gain	62118339	62157966	KDSR	ENSBTAG00000007723
chr24	62411069	62448399	complex	62440124	62451599		ENSBTAG00000040586
chr24	62411069	62448399	complex	62427625	62451599		ENSBTAG00000035224
chr25	9464333	9479797	loss	9423862	9474899	TEKT5	ENSBTAG00000017015
chr25	9615561	9662729	gain	9604334	9662902	CIITA	ENSBTAG00000020649
chr25	9895145	9898203	gain	9683212	9914803	CLEC16A	ENSBTAG00000005208
chr25	18666885	18674448	gain	18657384	18672630	ERI2	ENSBTAG00000006448
chr25	18666885	18674448	gain	18672641	18732984		ENSBTAG00000006449
chr25	19663445	19690491	loss	19618896	19834026		ENSBTAG00000035915
chr25	37766426	37927752	gain	37777779	37801407	SMURF1	ENSBTAG00000007118
chr25	37766426	37927752	gain	37902689	37918783	TMEM130	ENSBTAG00000005679
chr25	37766426	37927752	gain	37807383	37895047	TRRAP	ENSBTAG00000007113
chr25	38058820	38286719	gain	38281392	38287463		ENSBTAG00000022825
chr25	38058820	38286719	gain	38227396	38280018	BAIAP2L1	ENSBTAG00000019181
chr25	39795323	39815861	gain	39761774	39816244	FOXK1	ENSBTAG00000019310
chr25	40049483	40057844	gain	39998764	40186702	SDK1	ENSBTAG00000004035
chr25	40162575	40172315	gain	39998764	40186702	SDK1	ENSBTAG00000004035
chr25	41632412	41651496	gain	41535263	41778055	MAD1L1	ENSBTAG00000002474
chr26	18457	132614	loss	34600	60014		ENSBTAG00000038930
chr26	18457	132614	loss	97402	106867		ENSBTAG00000040222
chr26	2877847	2917497	loss	2899613	2900885		ENSBTAG00000023971
chr26	5135172	5137440	gain	5017714	5578654	PCDH15	ENSBTAG00000045905
chr26	5453037	5455336	loss	5017714	5578654	PCDH15	ENSBTAG00000045905
chr26	24270654	24310449	gain	24275663	24281013	CALHM2	ENSBTAG00000009719
chr26	24270654	24310449	gain	24284483	24287960	CALHM1	ENSBTAG00000007044
chr26	24270654	24310449	gain	24303869	24309613	CALHM3	ENSBTAG00000032761
chr26	24270654	24310449	gain	24232143	24274045	PDCD11	ENSBTAG00000009715
chr26	25719640	25730715	loss	25714851	25734311		ENSBTAG00000010522
chr26	47006898	47019299	gain	46791127	47295654	DOCK1	ENSBTAG00000031890
chr27	194001	275256	gain	219420	264986	ARHGEF10	ENSBTAG00000008585
chr27	5356926	5407238	gain	5367342	5369810		ENSBTAG00000023157
chr27	6630261	7107679	gain	6674973	6683937	SPATA4	ENSBTAG00000014141
chr27	6630261	7107679	gain	6752943	6759799	SPCS3	ENSBTAG00000014146
chr27	6630261	7107679	gain	6904605	6904711	U6	ENSBTAG00000046404
chr27	6630261	7107679	gain	6982216	6982322	U6	ENSBTAG00000046289
chr27	6630261	7107679	gain	6625352	6673110	WDR17	ENSBTAG00000014135
chr27	6630261	7107679	gain	6692314	6736965	ASB5	ENSBTAG00000014143
chr27	6630261	7107679	gain	6999636	7084866	VEGFC	ENSBTAG00000014737
chr27	24695251	24701721	gain	24632930	24789416	TNKS	ENSBTAG00000001463
chr27	30736857	30745980	loss	30421577	31075903	UNC5D	ENSBTAG00000010241
chr28	1751899	1776394	gain	1681116	1764828		ENSBTAG00000048153
chr28	2468624	2860512	loss	2500074	2501037		ENSBTAG00000036271
chr28	2468624	2860512	loss	2556212	2557192	OR5AS1	ENSBTAG00000011707
chr28	2468624	2860512	loss	2592873	2594981		ENSBTAG00000039837
chr28	2468624	2860512	loss	2606215	2607156		ENSBTAG00000033555
chr28	2468624	2860512	loss	2710494	2711438	OR5D14	ENSBTAG00000019352
chr28	2468624	2860512	loss	2733614	2735422		ENSBTAG00000038418
chr28	2468624	2860512	loss	2751060	2751974		ENSBTAG00000038166
chr28	2468624	2860512	loss	2840520	2841803		ENSBTAG00000004217
chr28	2468624	2860512	loss	2854635	2855792		ENSBTAG00000026065
chr28	3180845	3200274	loss	3187636	3188295		ENSBTAG00000012132
chr28	3970756	3993444	loss	3986970	3988275		ENSBTAG00000039845
chr28	4179007	4189551	gain	4121685	4483004		ENSBTAG00000025021
chr28	11173971	11277164	loss	11270630	11272802		ENSBTAG00000004702
chr28	17679687	17707752	loss	17675518	17764274		ENSBTAG00000010967
chr28	22701867	22711518	loss	22419203	24270401	CTNNA3	ENSBTAG00000045699
chr28	27621336	27633464	gain	27613178	27647456		ENSBTAG00000047119
chr28	35083553	35126186	gain	35032455	35142181	ZMIZ1	ENSBTAG00000019313
chr28	35131194	35145920	gain	35032455	35142181	ZMIZ1	ENSBTAG00000019313
chr28	35727926	35745298	gain	35714667	35748478		ENSBTAG00000047317
chr28	36090310	36098221	gain	36077428	36109014	TSPAN14	ENSBTAG00000003907
chr29	17194977	17198087	gain	17048263	17489455	TENM4	ENSBTAG00000007439
chr29	17429328	17444937	gain	17048263	17489455	TENM4	ENSBTAG00000007439
chr29	27332982	27415455	loss	27338164	27339246		ENSBTAG00000046247
chr29	27332982	27415455	loss	27380844	27382242		ENSBTAG00000046299
chr29	27640611	27673157	loss	27648733	27649656		ENSBTAG00000047916
chr29	28345613	28392501	gain	28348861	28350510		ENSBTAG00000033476
chr29	37212019	37396883	gain	37319000	37319066	bta-mir-584-7	ENSBTAG00000030097
chr29	38388712	38412665	gain	38398957	38407842		ENSBTAG00000047145
chr29	38674660	38742545	gain	38727387	38734969		ENSBTAG00000046038
chr29	38918319	38947760	gain	38920418	38929107		ENSBTAG00000047989
chr29	39043214	39736061	gain	39049999	39059075		ENSBTAG00000040340
chr29	39043214	39736061	gain	39110430	39115394		ENSBTAG00000047758
chr29	39043214	39736061	gain	39180301	39189626		ENSBTAG00000037908
chr29	39043214	39736061	gain	39223563	39226528		ENSBTAG00000048202
chr29	39043214	39736061	gain	39261026	39270024		ENSBTAG00000046398
chr29	39043214	39736061	gain	39390100	39397241		ENSBTAG00000048073
chr29	39043214	39736061	gain	39457513	39466695		ENSBTAG00000047892
chr29	39043214	39736061	gain	39541478	39550943		ENSBTAG00000035736
chr29	39043214	39736061	gain	39705826	39708801		ENSBTAG00000046686
chr29	39043214	39736061	gain	39731524	39740647		ENSBTAG00000037784
chr29	39043214	39736061	gain	39326703	39397241		ENSBTAG00000047419
chr29	39043214	39736061	gain	39345959	39355136		ENSBTAG00000034244
chr29	39043214	39736061	gain	39594293	39605710		ENSBTAG00000038918
chr29	39043214	39736061	gain	39626771	39635792		ENSBTAG00000026016
chr29	39043214	39736061	gain	39662643	39669751		ENSBTAG00000046085
chr29	46569952	46579622	gain	46485172	46573460	LRP5	ENSBTAG00000005903
chr29	46703510	46837463	gain	46759818	46765617	GAL	ENSBTAG00000009393
chr29	46703510	46837463	gain	46822027	46862300	CPT1A	ENSBTAG00000021999
chr29	46703510	46837463	gain	46632382	46716791	PPP6R3	ENSBTAG00000009584
chr29	50376722	50384068	gain	50372337	50386295	CRLF2	ENSBTAG00000020242
chr3	712356	760520	gain	759066	759496		ENSBTAG00000045995
chr3	712356	760520	gain	587034	768209	DCAF6	ENSBTAG00000020969
chr3	10456391	10479532	loss	10461145	10462662		ENSBTAG00000020765
chr3	11296422	11350698	loss	11340119	11341072	OR6P1	ENSBTAG00000039494
chr3	11296422	11350698	loss	11320727	11321701		ENSBTAG00000038669
chr3	12543430	12608080	gain	12546984	12563851	CD5L	ENSBTAG00000022514
chr3	14228928	14237250	gain	14223569	14241533	BCAN	ENSBTAG00000015789
chr3	19760335	19776152	gain	19762896	19767967	MLLT11	ENSBTAG00000015369
chr3	19760335	19776152	gain	19768810	19776435	CDC42SE1	ENSBTAG00000015363
chr3	20964087	21044568	gain	20961928	20975445	MGC134040	ENSBTAG00000022741
chr3	21193631	21239099	gain	21199663	21199826	U1	ENSBTAG00000046081
chr3	23098959	23112143	gain	23105494	23105657	U1	ENSBTAG00000028036
chr3	35720125	35730343	gain	35428177	35861571	VAV3	ENSBTAG00000031575
chr3	40477759	40486343	gain	40448699	40682012	COL11A1	ENSBTAG00000021217
chr3	40555303	40573026	gain	40448699	40682012	COL11A1	ENSBTAG00000021217
chr3	41410049	41425360	gain	41420909	41642403	OLFM3	ENSBTAG00000000845
chr3	45731916	45738160	gain	45563732	46487165	DPYD	ENSBTAG00000031358
chr3	45985832	46029754	loss	45563732	46487165	DPYD	ENSBTAG00000031358
chr3	52174323	52212857	loss	52208778	52209011		ENSBTAG00000046077
chr3	52174323	52212857	loss	52138832	52249264	HFM1	ENSBTAG00000020856
chr3	54255855	54262272	gain	54253047	54269514	GBP5	ENSBTAG00000015060
chr3	54369910	54872418	gain	54445872	54446858		ENSBTAG00000025621
chr3	54369910	54872418	gain	54610767	54610931	U2	ENSBTAG00000043876
chr3	54369910	54872418	gain	54759288	54769809		ENSBTAG00000031186
chr3	54369910	54872418	gain	54505005	54525762		ENSBTAG00000037490
chr3	54369910	54872418	gain	54587049	54609180		ENSBTAG00000037634
chr3	54369910	54872418	gain	54790802	54816647		ENSBTAG00000024272
chr3	54369910	54872418	gain	54828097	54848274		ENSBTAG00000038625
chr3	54369910	54872418	gain	54392284	54426433		ENSBTAG00000038233
chr3	54369910	54872418	gain	54643139	54683050		ENSBTAG00000014529
chr3	59403964	59406227	gain	59403909	59459794	LPAR3	ENSBTAG00000003791
chr3	62738616	62755600	gain	62643353	62805720	ADGRL2	ENSBTAG00000012305
chr3	75646052	75676167	loss	75355803	75744744	LRRC7	ENSBTAG00000009338
chr3	77111658	77129465	gain	77093222	77113283	DEPDC1	ENSBTAG00000001343
chr3	81020375	81030457	loss	80962816	81052011	RAVER2	ENSBTAG00000030686
chr3	83945107	83987530	complex	83945362	83946502		ENSBTAG00000045912
chr3	89773314	89800838	gain	89797014	89869019	C8A	ENSBTAG00000003774
chr3	89773314	89800838	gain	89742861	89786323	C8B	ENSBTAG00000003775
chr3	99795825	99853456	gain	99806666	99820784		ENSBTAG00000037890
chr3	99795825	99853456	gain	99840657	99849477		ENSBTAG00000000229
chr3	103597128	103607737	loss	103596244	103597188		ENSBTAG00000023748
chr3	104041156	104048383	loss	104036071	104052170		ENSBTAG00000017387
chr3	105711958	105720505	loss	105660418	105788507	SCMH1	ENSBTAG00000001629
chr3	119880092	119923307	gain	119879390	119880190		ENSBTAG00000047496
chr3	119880092	119923307	gain	119906880	119907812		ENSBTAG00000048084
chr4	7211793	7219597	loss	7096630	7487703	ABCA13	ENSBTAG00000003531
chr4	10496693	10505682	gain	10432174	10564199	VPS50	ENSBTAG00000014255
chr4	14410866	14426279	loss	14364655	14452240	SDHAF3	ENSBTAG00000015925
chr4	23780171	23789894	loss	23499626	23891236	AGMO	ENSBTAG00000034154
chr4	29134583	29140125	gain	29124581	29216280	ITGB8	ENSBTAG00000003709
chr4	37889744	37902090	gain	37896812	37896918	U6	ENSBTAG00000042949
chr4	37889744	37902090	gain	37629861	38018531	PCLO	ENSBTAG00000017350
chr4	38793655	38808921	gain	38712468	38856748	CACNA2D1	ENSBTAG00000020569
chr4	45062559	45072215	loss	44892394	45289293	RELN	ENSBTAG00000003658
chr4	56019860	56023048	gain	55994119	56128665	ZNF277	ENSBTAG00000013050
chr4	57778638	57791725	loss	57127737	58083528	IMMP2L	ENSBTAG00000004398
chr4	76932002	76944736	gain	76870137	76970341	ADCY1	ENSBTAG00000009520
chr4	81325077	81369543	loss	80866977	81642046	SUGCT	ENSBTAG00000032121
chr4	83429553	83469511	gain	83370102	83441467		ENSBTAG00000010300
chr4	83429553	83469511	gain	83451124	83478290		ENSBTAG00000002859
chr4	85508805	85512314	gain	85436727	86002071	KCND2	ENSBTAG00000032077
chr4	87741467	87751849	gain	87522151	88100974	CADPS2	ENSBTAG00000005110
chr4	105968619	105987885	loss	105980661	105981605	OR9A4	ENSBTAG00000015137
chr4	106115456	106142458	gain	106123753	106206190	MGAM	ENSBTAG00000046152
chr4	106642849	106765834	gain	106660971	106661834		ENSBTAG00000031216
chr4	108136944	108171759	gain	108140691	108142194	OR2A2	ENSBTAG00000039005
chr4	108136944	108171759	gain	108156937	108157815		ENSBTAG00000046910
chr4	113657341	113795368	gain	113763391	113768447		ENSBTAG00000039588
chr4	113657341	113795368	gain	113780811	113781704		ENSBTAG00000001198
chr4	113657341	113795368	gain	113675460	113697512	GIMAP8	ENSBTAG00000014402
chr4	113657341	113795368	gain	113720919	113729756		ENSBTAG00000009850
chr4	118273946	118285303	gain	118265405	118274566	SHH	ENSBTAG00000024552
chr4	119054507	119068458	complex	118948100	119080458	LMBR1	ENSBTAG00000030817
chr5	322834	384493	gain	291061	359929		ENSBTAG00000027770
chr5	838374	843935	loss	790668	857389	TSPAN8	ENSBTAG00000019425
chr5	1499572	1506039	loss	1454193	1506151	TBC1D15	ENSBTAG00000012828
chr5	14792118	14835301	gain	14748150	14952308	LRRIQ1	ENSBTAG00000027900
chr5	15709033	15752024	loss	15741026	15751868	MGAT4C	ENSBTAG00000011153
chr5	18044119	18051413	gain	18010339	18047085	TMTC3	ENSBTAG00000009023
chr5	21101453	21117110	gain	21080013	21119087	DCN	ENSBTAG00000003505
chr5	25175660	25181668	gain	25177108	25177410	7SK	ENSBTAG00000043299
chr5	26127085	26181410	gain	26136686	26138815	HOXC4	ENSBTAG00000003304
chr5	26127085	26181410	gain	26157431	26158878	HOXC5	ENSBTAG00000009634
chr5	26127085	26181410	gain	26157879	26157971	bta-mir-615	ENSBTAG00000036381
chr5	26127085	26181410	gain	26161892	26163475	HOXC6	ENSBTAG00000009238
chr5	26127085	26181410	gain	26180271	26182515	HOXC8	ENSBTAG00000012149
chr5	27638617	27645962	gain	27642325	27643598		ENSBTAG00000037791
chr5	27638617	27645962	gain	27630615	27640849	KRT75	ENSBTAG00000016121
chr5	27959096	28039217	gain	28019961	28027764	GRASP	ENSBTAG00000021658
chr5	27959096	28039217	gain	27962235	27968039	ATG101	ENSBTAG00000000510
chr5	27959096	28039217	gain	27977007	27992869	NR4A1	ENSBTAG00000000507
chr5	27959096	28039217	gain	28038532	28070153	ACVR1B	ENSBTAG00000013555
chr5	28128587	28146994	gain	28129660	28132288	ANKRD33	ENSBTAG00000017113
chr5	29111506	29115565	gain	29102541	29120314		ENSBTAG00000002355
chr5	30334354	30354290	gain	30320681	30372554	FMNL3	ENSBTAG00000016593
chr5	31896234	31918396	loss	31898806	31899735		ENSBTAG00000014748
chr5	37357571	37384819	loss	37360295	37360401	U6	ENSBTAG00000042689
chr5	40181727	40209934	gain	39998363	40264645	CNTN1	ENSBTAG00000020679
chr5	41517287	41528650	loss	41062652	41559936	SLC2A13	ENSBTAG00000043962
chr5	41721477	41751952	loss	41696372	41801868	ABCD2	ENSBTAG00000038043
chr5	44412621	44425277	loss	44421169	44426117		ENSBTAG00000022971
chr5	44705963	44718715	gain	44710296	44710398	U6	ENSBTAG00000043369
chr5	44705963	44718715	gain	44712169	44720976	LYZ	ENSBTAG00000026779
chr5	49253605	49260811	gain	49181675	49265076	TBC1D30	ENSBTAG00000011352
chr5	50591332	50602685	gain	50592290	50595766	AVPR1A	ENSBTAG00000007175
chr5	58109653	58137499	gain	58114643	58115581		ENSBTAG00000037758
chr5	58966295	59305412	complex	58976109	58977044		ENSBTAG00000046645
chr5	58966295	59305412	complex	59061442	59062380		ENSBTAG00000046994
chr5	58966295	59305412	complex	59106642	59107701		ENSBTAG00000048233
chr5	58966295	59305412	complex	59169749	59170684	OR6C1	ENSBTAG00000024691
chr5	58966295	59305412	complex	59178071	59178994		ENSBTAG00000047109
chr5	58966295	59305412	complex	59243492	59244427		ENSBTAG00000046016
chr5	58966295	59305412	complex	59259874	59260809		ENSBTAG00000045816
chr5	58966295	59305412	complex	59273044	59273997		ENSBTAG00000048277
chr5	58966295	59305412	complex	59280603	59281568		ENSBTAG00000045922
chr5	58966295	59305412	complex	59292315	59293254		ENSBTAG00000048168
chr5	58966295	59305412	complex	59296561	59297496		ENSBTAG00000047056
chr5	59364363	59648377	gain	59372195	59373133		ENSBTAG00000045752
chr5	59364363	59648377	gain	59432558	59433496		ENSBTAG00000002913
chr5	59364363	59648377	gain	59494171	59495131		ENSBTAG00000031100
chr5	59364363	59648377	gain	59518269	59519207		ENSBTAG00000031099
chr5	59364363	59648377	gain	59531214	59532137		ENSBTAG00000046446
chr5	59364363	59648377	gain	59562261	59563319		ENSBTAG00000026078
chr5	59364363	59648377	gain	59618501	59619439		ENSBTAG00000031097
chr5	59364363	59648377	gain	59633534	59634472		ENSBTAG00000031096
chr5	59364363	59648377	gain	59473206	59474141		ENSBTAG00000047890
chr5	59871702	59884984	loss	59876137	59881842		ENSBTAG00000045722
chr5	60120293	60144516	gain	60120924	60121865		ENSBTAG00000045982
chr5	64636427	64642372	loss	64635278	64674628	SLC17A8	ENSBTAG00000001088
chr5	74939227	75060837	gain	74974807	74986755		ENSBTAG00000040244
chr5	74939227	75060837	gain	74935713	74959662		ENSBTAG00000038652
chr5	74939227	75060837	gain	74997804	75007462		ENSBTAG00000012192
chr5	74939227	75060837	gain	75056435	75084280		ENSBTAG00000000667
chr5	78616546	78648019	loss	78647957	78655646	ETFBKMT	ENSBTAG00000000877
chr5	78616546	78648019	loss	78552287	78637341	AMN1	ENSBTAG00000014156
chr5	99763391	99825480	gain	99775091	99779613		ENSBTAG00000014154
chr5	99763391	99825480	gain	99823289	99830338		ENSBTAG00000045786
chr5	101468576	101472719	loss	101453054	101472170	PHC1	ENSBTAG00000018205
chr5	102375978	102541865	gain	102393240	102427984		ENSBTAG00000039817
chr5	102375978	102541865	gain	102489629	102521321		ENSBTAG00000039380
chr5	102921317	102954266	loss	102894599	102923181		ENSBTAG00000048175
chr5	102921317	102954266	loss	102940224	102966384		ENSBTAG00000024318
chr5	103122325	103454169	complex	103334470	103335099		ENSBTAG00000047936
chr5	103122325	103454169	complex	103132709	103261137		ENSBTAG00000039470
chr5	103122325	103454169	complex	103276708	103332323		ENSBTAG00000039256
chr5	103122325	103454169	complex	103375408	103439148		ENSBTAG00000026531
chr5	103678422	103722388	loss	103664843	103687826		ENSBTAG00000037743
chr5	107787140	107795367	gain	107730640	107791602	KDM5A	ENSBTAG00000020472
chr5	108810406	108866833	gain	108814604	108857086	DCP1B	ENSBTAG00000030285
chr5	110909741	110959519	gain	110923001	110924709		ENSBTAG00000026495
chr5	110909741	110959519	gain	110939444	110956819	NPTXR	ENSBTAG00000000109
chr5	115030209	115061022	gain	115038841	115060319		ENSBTAG00000045746
chr5	117815818	117827839	gain	117764821	117853214		ENSBTAG00000008036
chr5	120238450	120283862	loss	120246487	120264932		ENSBTAG00000004876
chr6	20219333	20230228	loss	20138930	20348418	TBCK	ENSBTAG00000004227
chr6	35189082	35314978	gain	35100701	35938394	CCSER1	ENSBTAG00000019808
chr6	35391148	35430845	gain	35100701	35938394	CCSER1	ENSBTAG00000019808
chr6	35495290	35529700	loss	35100701	35938394	CCSER1	ENSBTAG00000019808
chr6	36190940	36194563	gain	36087557	36199876	MMRN1	ENSBTAG00000010285
chr6	41252410	41256754	gain	41236589	41640789	SLIT2	ENSBTAG00000005108
chr6	59932101	59933830	loss	59909185	59980372	KLHL5	ENSBTAG00000006044
chr6	60166964	60184753	gain	60173834	60206257	KLB	ENSBTAG00000014517
chr6	63449676	63458469	loss	63347075	63484980	GRXCR1	ENSBTAG00000032947
chr6	81265502	81340467	loss	81299794	81300203		ENSBTAG00000024445
chr6	81265502	81340467	loss	81308205	81308310	5S_rRNA	ENSBTAG00000043627
chr6	81435738	81525805	loss	81511554	81653990	TECRL	ENSBTAG00000024826
chr6	82609768	82613792	gain	82560093	82962887	EPHA5	ENSBTAG00000009438
chr6	82798924	82810268	gain	82560093	82962887	EPHA5	ENSBTAG00000009438
chr6	86121193	86150255	loss	86108938	86128434		ENSBTAG00000040337
chr6	87075744	87078640	gain	87035926	87094952	SULT1E1	ENSBTAG00000011952
chr6	88183964	88186571	gain	88182303	88541046	SLC4A4	ENSBTAG00000002348
chr6	104422024	104423445	gain	104408001	104453232		ENSBTAG00000006508
chr6	106899736	106915202	complex	106483716	107356158		ENSBTAG00000005711
chr6	118323498	118335401	gain	118328387	118328465	bta-mir-2453	ENSBTAG00000044374
chr6	118323498	118335401	gain	118330600	118331622	TADA2B	ENSBTAG00000010185
chr7	8221300	8238417	gain	8237780	8238724		ENSBTAG00000008335
chr7	9485334	9500222	loss	9495369	9496334		ENSBTAG00000047888
chr7	12401238	12407493	gain	12399523	12401644	PTGER1	ENSBTAG00000017041
chr7	12401238	12407493	gain	12402304	12426189	PKN1	ENSBTAG00000017037
chr7	15087880	15102276	loss	15091727	15092665		ENSBTAG00000046564
chr7	15147652	15169114	loss	15151349	15153336		ENSBTAG00000047799
chr7	33238595	33321543	loss	33278651	33278776	5S_rRNA	ENSBTAG00000044364
chr7	33238595	33321543	loss	33311979	33313090	FTMT	ENSBTAG00000005779
chr7	39403191	39405593	loss	39392482	39419245	CDHR2	ENSBTAG00000025340
chr7	42736530	42804828	loss	42747369	42748307		ENSBTAG00000046318
chr7	42736530	42804828	loss	42787986	42788915	OR2AK2	ENSBTAG00000007557
chr7	43292715	43330896	gain	43291920	43293589		ENSBTAG00000019925
chr7	43292715	43330896	gain	43308301	43310539	OR14C36	ENSBTAG00000046787
chr7	54161316	54190447	gain	54152475	54281944	PCDHGC5	ENSBTAG00000017349
chr7	62810499	62828072	gain	62810733	62810820	bta-mir-145	ENSBTAG00000029857
chr7	63715063	63735679	gain	63709271	63747740	TCOF1	ENSBTAG00000015224
chr7	70024164	70031007	gain	69585066	70027839	SGCD	ENSBTAG00000044046
chr7	70191120	70267774	loss	70213686	70224203		ENSBTAG00000030297
chr7	75899747	75904120	loss	75895256	76022776	GABRG2	ENSBTAG00000010251
chr7	109968017	109984110	loss	109976942	110095864		ENSBTAG00000019285
chr7	110066921	110069710	loss	109976942	110095864		ENSBTAG00000019285
chr8	95630	115815	loss	30529	228065	MFSD14B	ENSBTAG00000003124
chr8	363426	681288	gain	349043	544502	ANXA10	ENSBTAG00000004944
chr8	363426	681288	gain	571565	923258	PALLD	ENSBTAG00000001081
chr8	4032194	4050527	loss	3816704	5330369	GALNTL6	ENSBTAG00000035007
chr8	6396537	6432623	gain	6410067	6449539	FBXO8	ENSBTAG00000006715
chr8	23015389	23036161	gain	23016040	23016627		ENSBTAG00000046629
chr8	23015389	23036161	gain	23023863	23024450		ENSBTAG00000047413
chr8	23015389	23036161	gain	23035515	23036091		ENSBTAG00000034320
chr8	23192885	23232277	gain	23196389	23197073		ENSBTAG00000033708
chr8	23192885	23232277	gain	23207799	23208359		ENSBTAG00000047142
chr8	23192885	23232277	gain	23231884	23232444		ENSBTAG00000045674
chr8	41495824	41502437	gain	41458921	41577023	RFX3	ENSBTAG00000000819
chr8	46152302	46158498	loss	46138549	46180420	PTAR1	ENSBTAG00000005826
chr8	61614265	61658295	gain	61611661	61875340	ZCCHC7	ENSBTAG00000025859
chr8	77091611	77100207	gain	77089027	77103429	C9orf24	ENSBTAG00000008376
chr8	77091611	77100207	gain	77028522	77200434		ENSBTAG00000005495
chr8	94200849	94265006	loss	94230962	94231065	U6	ENSBTAG00000042843
chr8	94200849	94265006	loss	94205191	94210057	CYLC2	ENSBTAG00000015608
chr8	95773434	95799396	loss	95784643	95785681		ENSBTAG00000035952
chr8	95983063	96042429	loss	96041004	96042035	OR13C3	ENSBTAG00000036012
chr8	96129918	96181815	loss	96152908	96153861		ENSBTAG00000039868
chr8	101706693	101711990	gain	101588109	101799168	SVEP1	ENSBTAG00000020243
chr8	105168710	105226498	gain	105216969	105220438		ENSBTAG00000017294
chr8	105168710	105226498	gain	105095607	105201635	COL27A1	ENSBTAG00000019807
chr8	105168710	105226498	gain	105223466	105308444	AKNA	ENSBTAG00000017306
chr8	105250028	105303832	gain	105223466	105308444	AKNA	ENSBTAG00000017306
chr8	112888559	112911821	gain	112896493	112901718	RPS7	ENSBTAG00000016224
chr8	112888559	112911821	gain	112869671	112892968	COLEC11	ENSBTAG00000016225
chr8	112888559	112911821	gain	112911793	112920759	RNASEH1	ENSBTAG00000016235
chr9	18749399	18757005	gain	18745213	18852721	PHIP	ENSBTAG00000024688
chr9	20266777	20276106	gain	20073014	20335161	BCKDHB	ENSBTAG00000012096
chr9	23301639	23307499	gain	23271533	23357849	DOPEY1	ENSBTAG00000000676
chr9	25262993	25274967	loss	25263764	25279586	CENPW	ENSBTAG00000026704
chr9	30222172	30229302	gain	30223948	30224832		ENSBTAG00000035379
chr9	30222172	30229302	gain	30195129	30400435	TBC1D32	ENSBTAG00000009575
chr9	32482479	32488034	loss	32425508	32497610	FAM184A	ENSBTAG00000015467
chr9	40773918	40866390	gain	40834405	40834544		ENSBTAG00000044976
chr9	41127222	41135169	loss	41046846	41163183	AK9	ENSBTAG00000010116
chr9	49113077	49124599	gain	48476204	49218551	GRIK2	ENSBTAG00000033153
chr9	57773570	57830022	gain	57622907	57830272	EPHA7	ENSBTAG00000021420
chr9	62571952	62667315	loss	62659096	62660514	CNR1	ENSBTAG00000046006
chr9	66599290	66620995	loss	66620542	66627808		ENSBTAG00000026578
chr9	66870598	66885162	gain	66683790	66885925	THEMIS	ENSBTAG00000015615
chr9	66966698	66969366	gain	66968686	67594209	PTPRK	ENSBTAG00000020829
chr9	67167644	67215903	loss	66968686	67594209	PTPRK	ENSBTAG00000020829
chr9	71525299	71608476	gain	71557682	71558755		ENSBTAG00000027223
chr9	71525299	71608476	gain	71567322	71568353		ENSBTAG00000038447
chr9	71525299	71608476	gain	71576300	71577373		ENSBTAG00000047912
chr9	71525299	71608476	gain	71587878	71588915		ENSBTAG00000039058
chr9	83261169	83266769	gain	82762003	83311756	UTRN	ENSBTAG00000009665
chr9	85741513	85753001	gain	85627754	85785707	STXBP5	ENSBTAG00000021107
chr9	90350555	90358403	loss	90276613	90670346	SYNE1	ENSBTAG00000009362
chr9	105642568	105695468	complex	105681990	105684410		ENSBTAG00000007686
chr9	105642568	105695468	complex	105686119	105690814		ENSBTAG00000046809
chr9	105642568	105695468	complex	105655749	105673470	PSMB1	ENSBTAG00000007685
