# Supplementary material for: A copy number variant scan in the autochthonous Valdostana Red Pied cattle breed and comparison with specialized dairy populations
Source: PLoS One. 2018 Sep 27;13(9):e0204669. doi: 10.1371/journal.pone.0204669 (PMC6160104; doi:10.1371/journal.pone.0204669)
Supplement: S4 Table — Sheet 1: Genes clustered; Sheet 2: Genes not clustered. (XLSX) [file pone.0204669.s005.xlsx]

## Sheet: David_cluster
Annotation Cluster 1	Enrichment Score: 2.00
Category	Term	Count	PValue	Genes	FDR
GOTERM_MF_DIRECT	GO:0004558~alpha-1;4-glucosidase activity	3	0.00151502	MGAM; SI; GAA	2.08415
KEGG_PATHWAY	bta00500:Starch and sucrose metabolism	4	0.024269	MGAM; SI; HK2; GAA	26.5773
KEGG_PATHWAY	bta00052:Galactose metabolism	4	0.0264657	MGAM; SI; HK2; GAA	28.629
Annotation Cluster 2	Enrichment Score: 0.97
Category	Term	Count	PValue	Genes	FDR
KEGG_PATHWAY	bta04664:Fc epsilon RI signaling pathway	5	0.0515564	AKT1; VAV3; RAC3; VAV2; AKT3	48.604
KEGG_PATHWAY	bta04662:B cell receptor signaling pathway	5	0.058823	AKT1; VAV3; RAC3; VAV2; AKT3	53.3419
KEGG_PATHWAY	bta04660:T cell receptor signaling pathway	4	0.395746	AKT1; VAV3; VAV2; AKT3	99.8226
Annotation Cluster 3	Enrichment Score: 0.51
Category	Term	Count	PValue	Genes	FDR
KEGG_PATHWAY	bta04210:Apoptosis	4	0.140477	AKT1; BCL2; BIRC3; AKT3	85.0956
KEGG_PATHWAY	bta05210:Colorectal cancer	4	0.160361	AKT1; RAC3; BCL2; AKT3	88.8956
KEGG_PATHWAY	bta05215:Prostate cancer	3	0.541998	AKT1; BCL2; AKT3	99.9946
KEGG_PATHWAY	bta04722:Neurotrophin signaling pathway	3	0.742458	AKT1; BCL2; AKT3	100
Annotation Cluster 4	Enrichment Score: 0.46
Category	Term	Count	PValue	Genes	FDR
KEGG_PATHWAY	bta05210:Colorectal cancer	4	0.160361	AKT1; RAC3; BCL2; AKT3	88.8956
KEGG_PATHWAY	bta04370:VEGF signaling pathway	3	0.351943	AKT1; RAC3; AKT3	99.5723
KEGG_PATHWAY	bta05212:Pancreatic cancer	3	0.397155	AKT1; RAC3; AKT3	99.8277
KEGG_PATHWAY	bta05231:Choline metabolism in cancer	3	0.618921	AKT1; RAC3; AKT3	99.9995
Annotation Cluster 5	Enrichment Score: 0.40
Category	Term	Count	PValue	Genes	FDR
KEGG_PATHWAY	bta04914:Progesterone-mediated oocyte maturation	4	0.280768	AKT1; MAD1L1; ADCY1; AKT3	98.4144
KEGG_PATHWAY	bta04923:Regulation of lipolysis in adipocytes	3	0.321168	AKT1; ADCY1; AKT3	99.2336
KEGG_PATHWAY	bta05142:Chagas disease (American trypanosomiasis)	4	0.429585	AKT1; ADCY1; NOS2; AKT3	99.9141
KEGG_PATHWAY	bta04915:Estrogen signaling pathway	3	0.61337	AKT1; ADCY1; AKT3	99.9994
Annotation Cluster 6	Enrichment Score: 0.39
Category	Term	Count	PValue	Genes	FDR
KEGG_PATHWAY	bta05220:Chronic myeloid leukemia	4	0.197	AKT1; BCR; STAT5B; AKT3	93.6637
KEGG_PATHWAY	bta05221:Acute myeloid leukemia	3	0.3289	AKT1; STAT5B; AKT3	99.3364
KEGG_PATHWAY	bta04917:Prolactin signaling pathway	3	0.46209	AKT1; STAT5B; AKT3	99.9589
KEGG_PATHWAY	bta04012:ErbB signaling pathway	3	0.541998	AKT1; STAT5B; AKT3	99.9946
KEGG_PATHWAY	bta04630:Jak-STAT signaling pathway	4	0.618061	AKT1; CRLF2; STAT5B; AKT3	99.9994
Annotation Cluster 7	Enrichment Score: 0.32
Category	Term	Count	PValue	Genes	FDR
KEGG_PATHWAY	bta04931:Insulin resistance	4	0.41274	AKT1; SREBF1; CPT1A; AKT3	99.8761
KEGG_PATHWAY	bta04920:Adipocytokine signaling pathway	3	0.44088	AKT1; CPT1A; AKT3	99.9332
KEGG_PATHWAY	bta04922:Glucagon signaling pathway	3	0.59635	AKT1; CPT1A; AKT3	99.9989

## Sheet: David_noCLuster
Category	Term	Count	PValue	Genes	FDR
GOTERM_BP_DIRECT	GO:0016477~cell migration	12	0.000110217	PTPRK; ERG; FMNL3; DOCK1; PTK6; CDC42BPA; TNN; CDH2; VAV2; EPHB3; PALLD; SRMS	0.182705
GOTERM_BP_DIRECT	GO:0007156~homophilic cell adhesion via plasma membrane adhesion molecules	9	0.00209508	CDH13; CDH9; CADM2; ROBO1; CDH18; CDH19; CDHR2; PCDH15; CDH2	3.41977
GOTERM_BP_DIRECT	GO:0090630~activation of GTPase activity	7	0.00311265	WNT5A; TBC1D15; RCC2; ARHGEF16; TBC1D30; ARHGEF10; TBCK	5.0408
GOTERM_BP_DIRECT	GO:0008361~regulation of cell size	4	0.00584227	ATP2B2; VAV3; VAV2; RPTOR	9.26382
GOTERM_BP_DIRECT	GO:0032435~negative regulation of proteasomal ubiquitin-dependent protein catabolic process	4	0.00697135	CLEC16A; FHIT; PARK7; SHH	10.9585
GOTERM_BP_DIRECT	GO:0048538~thymus development	5	0.0109786	MAD1L1; JARID2; BCL2; EPHB3; SHH	16.7361
GOTERM_BP_DIRECT	GO:0019228~neuronal action potential	4	0.0144724	KCND2; GRIK2; SCN9A; SCN5A	21.484
GOTERM_BP_DIRECT	GO:0016358~dendrite development	4	0.0144724	GHRL; RELN; SYNGAP1; KLHL1	21.484
GOTERM_BP_DIRECT	GO:0048706~embryonic skeletal system development	4	0.018373	HOXC6; WNT5A; HOXC5; SHH	26.4838
GOTERM_BP_DIRECT	GO:0042733~embryonic digit morphogenesis	5	0.0183771	WNT5A; IFT122; LMBR1; TBC1D32; SHH	26.4888
GOTERM_BP_DIRECT	GO:0016339~calcium-dependent cell-cell adhesion via plasma membrane cell adhesion molecules	3	0.0221425	CDH13; ARVCF; CDH2	31.0298
GOTERM_BP_DIRECT	GO:0035023~regulation of Rho protein signal transduction	6	0.0248808	BCR; VAV3; ARHGEF16; TRIO; VAV2; ARHGEF10	34.1653
GOTERM_BP_DIRECT	GO:0001938~positive regulation of endothelial cell proliferation	5	0.0264488	AKT1; WNT5A; VEGFC; CDH13; PDCD6	35.8997
GOTERM_BP_DIRECT	GO:0018107~peptidyl-threonine phosphorylation	4	0.0277544	AKT1; ACVR1B; BCL2; TNKS	37.3112
GOTERM_BP_DIRECT	GO:0030032~lamellipodium assembly	4	0.0277544	CDH13; VAV3; CYFIP1; VAV2	37.3112
GOTERM_BP_DIRECT	GO:0050910~detection of mechanical stimulus involved in sensory perception of sound	3	0.0366344	ATP2B2; PCDH15; COL11A1	46.1635
GOTERM_BP_DIRECT	GO:0048041~focal adhesion assembly	3	0.0420847	PTPRK; RCC2; BCL2	51
GOTERM_BP_DIRECT	GO:0007275~multicellular organism development	9	0.0425251	TNFRSF6B; CYLC2; ZNF536; ARVCF; RELN; COLEC11; PPDPF; SHH; QRICH1	51.3724
GOTERM_BP_DIRECT	GO:0043087~regulation of GTPase activity	4	0.0457403	EPHA5; STMN3; EPHB3; EPHA3	54.0119
GOTERM_BP_DIRECT	GO:0001954~positive regulation of cell-matrix adhesion	3	0.0478161	VEGFC; CDH13; UTRN	55.6437
GOTERM_BP_DIRECT	GO:0017157~regulation of exocytosis	3	0.0478161	SEPT5; STXBP5; PCLO	55.6437
GOTERM_BP_DIRECT	GO:0007411~axon guidance	6	0.0574795	EPHA5; WNT5A; ROBO1; RELN; UNC5D; SHH	62.5496
GOTERM_BP_DIRECT	GO:0031290~retinal ganglion cell axon guidance	3	0.0600579	EPHA7; EPHB3; SLIT2	64.2136
GOTERM_BP_DIRECT	GO:0008286~insulin receptor signaling pathway	4	0.0602361	PHIP; AKT1; SREBF1; BAIAP2L1	64.3261
GOTERM_BP_DIRECT	GO:0007409~axonogenesis	5	0.0707937	ADCY1; ATL1; BCL2; RTN4R; TNN	70.4236
GOTERM_BP_DIRECT	GO:0007166~cell surface receptor signaling pathway	8	0.0713765	IL17C; OR9A4; ADGRD1; TACR1; TSPAN14; TSPAN8; CALCRL; ADGRL2	70.7299
GOTERM_BP_DIRECT	GO:0055114~oxidation-reduction process	13	0.0731064	FTMT; BCKDHB; SDHA; CYBA; TECRL; L2HGDH; FASN; TXNRD2; KDSR; DPYD; NOS2; IMPDH2; DCXR	71.6215
GOTERM_BP_DIRECT	GO:0010976~positive regulation of neuron projection development	4	0.0766016	WNT5A; PTK6; CNTN1; EPHA3	73.3457
GOTERM_BP_DIRECT	GO:0009952~anterior/posterior pattern specification	5	0.0804869	HOXC6; HOXC8; HOXC4; HOXC5; SCMH1	75.1466
GOTERM_BP_DIRECT	GO:0006469~negative regulation of protein kinase activity	5	0.0838569	AKT1; RTN4R; PKN1; DCN; PARK7	76.6154
GOTERM_BP_DIRECT	GO:0050885~neuromuscular process controlling balance	4	0.0900155	ATP2B2; BCR; RAC3; GAA	79.0912
GOTERM_BP_DIRECT	GO:0010629~negative regulation of gene expression	5	0.094373	AKT1; ACVR1B; ITGB8; NOS2; PARK7	80.6918
GOTERM_BP_DIRECT	GO:0006364~rRNA processing	4	0.0994635	EIF4A3; PDCD11; YBEY; RPS7	82.4156
GOTERM_BP_DIRECT	GO:0007010~cytoskeleton organization	5	0.101713	PHIP; CYLC2; DOCK1; PCLO; QRICH1	83.1304
GOTERM_BP_DIRECT	GO:0001570~vasculogenesis	4	0.104331	ZMIZ1; SOX18; ZFPM2; SHH	83.9279
GOTERM_BP_DIRECT	GO:0032870~cellular response to hormone stimulus	3	0.109558	HCRTR2; AVPR1A; SLIT2	85.4152
GOTERM_BP_DIRECT	GO:0000209~protein polyubiquitination	5	0.113198	RNF166; BCL2; PPIL2; TNKS; SMURF1	86.3735
GOTERM_BP_DIRECT	GO:0030036~actin cytoskeleton organization	5	0.117149	FMNL3; BCR; RAC3; DIAPH3; PALLD	87.3465
GOTERM_BP_DIRECT	GO:0086091~regulation of heart rate by cardiac conduction	3	0.1173	CACNA2D1; CACNA1D; CTNNA3	87.3824
GOTERM_BP_DIRECT	GO:0006886~intracellular protein transport	8	0.119271	TBC1D15; SYNDIG1; NAPG; TOM1L2; GRIK2; TBC1D30; PDCD6; TBCK	87.8417
GOTERM_BP_DIRECT	GO:0019933~cAMP-mediated signaling	3	0.125175	ADCY1; GAL; PCLO	89.1256
GOTERM_BP_DIRECT	GO:0071300~cellular response to retinoic acid	3	0.141282	PTK6; BRINP3; EPHA3	92.0107
GOTERM_BP_DIRECT	GO:0000184~nuclear-transcribed mRNA catabolic process; nonsense-mediated decay	3	0.141282	EIF4A3; SMG6; DCP1B	92.0107
GOTERM_BP_DIRECT	GO:0086010~membrane depolarization during action potential	3	0.141282	SCN9A; SCN5A; CACNA1D	92.0107
GOTERM_BP_DIRECT	GO:0045944~positive regulation of transcription from RNA polymerase II promoter	19	0.146704	WNT5A; SREBF1; RAI1; STAT5B; INO80; NR4A1; DCN; GAL; PARK7; SHH; PRPF6; AKT1; PHIP; CDH13; EIF4A3; DCAF6; ZMIZ1; ZFPM2; TNKS	92.8077
GOTERM_BP_DIRECT	GO:0060548~negative regulation of cell death	3	0.149493	CHMP2A; ZFPM2; PARK7	93.1879
GOTERM_BP_DIRECT	GO:0097191~extrinsic apoptotic signaling pathway	3	0.149493	ACVR1B; MLLT11; WWOX	93.1879
GOTERM_BP_DIRECT	GO:0007165~signal transduction	14	0.15655	ZNF536; PLCXD3; PKN1; CDC42SE1; RPS6KC1; STOML3; ARHGAP15; TENM4; TOM1L2; GUCY1A2; UNC5D; GRK3; GRB14; GRASP	94.0674
GOTERM_BP_DIRECT	GO:0033138~positive regulation of peptidyl-serine phosphorylation	4	0.157619	AKT1; WNT5A; BCL2; PARK7	94.1909
GOTERM_BP_DIRECT	GO:0016049~cell growth	3	0.166185	BCL2; TNN; RPTOR	95.0971
GOTERM_BP_DIRECT	GO:0030154~cell differentiation	9	0.173887	CYLC2; ERG; TRAPPC9; PTK6; ZFPM2; PRRC2B; PPDPF; SRMS; RPS7	95.7967
GOTERM_BP_DIRECT	GO:0034220~ion transmembrane transport	3	0.174649	CALHM1; CALHM2; CALHM3	95.8605
GOTERM_BP_DIRECT	GO:0010468~regulation of gene expression	4	0.18089	EIF4A3; STXBP5; BCL2; VAV2	96.3503
GOTERM_BP_DIRECT	GO:0021766~hippocampus development	3	0.18318	EPHA5; BCAN; RELN	96.516
GOTERM_BP_DIRECT	GO:0031338~regulation of vesicle fusion	3	0.18318	TBC1D15; TBC1D30; TBCK	96.516
GOTERM_BP_DIRECT	GO:0048536~spleen development	3	0.18318	JARID2; BCL2; PKN1	96.516
GOTERM_BP_DIRECT	GO:0030336~negative regulation of cell migration	4	0.186847	PTPRK; ROBO1; BCL2; SHH	96.7666
GOTERM_BP_DIRECT	GO:0045599~negative regulation of fat cell differentiation	3	0.19177	WNT5A; ZFPM2; ZFPM1	97.0765
GOTERM_BP_DIRECT	GO:0007229~integrin-mediated signaling pathway	4	0.198911	VAV3; RCC2; ITGB8; SEMA7A	97.4768
GOTERM_BP_DIRECT	GO:0035556~intracellular signal transduction	10	0.208168	AKT1; ADCY1; RASSF5; BCR; GUCY1A2; CDC42BPA; PKN1; ASB5; UNC13C; AKT3	97.9193
GOTERM_BP_DIRECT	GO:0021987~cerebral cortex development	3	0.209097	TRAPPC9; CCDC85C; CDH2	97.9594
GOTERM_BP_DIRECT	GO:0007189~adenylate cyclase-activating G-protein coupled receptor signaling pathway	3	0.209097	PTGER1; ADCY1; CALCRL	97.9594
GOTERM_BP_DIRECT	GO:0071346~cellular response to interferon-gamma	3	0.209097	WNT5A; GBP5; NOS2	97.9594
GOTERM_BP_DIRECT	GO:0016310~phosphorylation	3	0.209097	AKT1; COQ8A; ITPK1	97.9594
GOTERM_BP_DIRECT	GO:0006006~glucose metabolic process	3	0.226576	AKT1; HK2; DCXR	98.5916
GOTERM_BP_DIRECT	GO:0007157~heterophilic cell-cell adhesion via plasma membrane cell adhesion molecules	3	0.235355	TENM4; CADM2; CDH2	98.8346
GOTERM_BP_DIRECT	GO:0008360~regulation of cell shape	5	0.23717	PHIP; FMNL3; CDC42SE1; CYFIP1; ARHGAP15	98.8797
GOTERM_BP_DIRECT	GO:0031175~neuron projection development	4	0.242419	STMN3; NEDD4; RAC3; CNTN1	99.0009
GOTERM_BP_DIRECT	GO:0006954~inflammatory response	8	0.248154	AKT1; IL17C; TNFRSF6B; PTGER1; CYBA; SCN9A; NOS2; PARK7	99.1193
GOTERM_BP_DIRECT	GO:0001947~heart looping	3	0.252964	WNT5A; CCDC40; SHH	99.2082
GOTERM_BP_DIRECT	GO:0007507~heart development	5	0.257794	ROBO1; ZFPM2; CALCRL; ZFPM1; TBC1D32	99.289
GOTERM_BP_DIRECT	GO:0007268~chemical synaptic transmission	5	0.273489	HCRTR2; GABRG2; SLC6A1; TACR1; UNC13C	99.5013
GOTERM_BP_DIRECT	GO:0018105~peptidyl-serine phosphorylation	5	0.273489	AKT1; BCL2; PKN1; TNKS; AKT3	99.5013
GOTERM_BP_DIRECT	GO:0000187~activation of MAPK activity	3	0.288229	WNT5A; GHRL; LPAR3	99.6451
GOTERM_BP_DIRECT	GO:0030307~positive regulation of cell growth	3	0.297026	AKT1; BCL2; INO80	99.7112
GOTERM_BP_DIRECT	GO:0051965~positive regulation of synapse assembly	3	0.305807	SYNDIG1; GHRL; EPHB3	99.7656
GOTERM_BP_DIRECT	GO:0007420~brain development	4	0.319712	IMMP2L; EPHA7; BCR; RELN	99.8324
GOTERM_BP_DIRECT	GO:0030308~negative regulation of cell growth	4	0.319712	ACVR1B; FOXK1; BCL2; SLIT2	99.8324
GOTERM_BP_DIRECT	GO:0014068~positive regulation of phosphatidylinositol 3-kinase signaling	3	0.332009	NEDD4; RELN; DCN	99.8762
GOTERM_BP_DIRECT	GO:0030182~neuron differentiation	3	0.332009	WNT5A; HOXC8; TRAPPC9	99.8762
GOTERM_BP_DIRECT	GO:0006397~mRNA processing	4	0.3457	EIF4A3; PDCD11; CSTF3; CLASRP	99.9122
GOTERM_BP_DIRECT	GO:0001649~osteoblast differentiation	4	0.352188	AKT1; SEMA7A; FASN; WWOX	99.9256
GOTERM_BP_DIRECT	GO:0006357~regulation of transcription from RNA polymerase II promoter	8	0.356124	PHIP; ERG; GMEB2; RFX7; PKN1; TCEA2; PARK7; QRICH1	99.9327
GOTERM_BP_DIRECT	GO:0030324~lung development	3	0.357924	WNT5A; CCDC40; ZFPM2	99.9358
GOTERM_BP_DIRECT	GO:0032088~negative regulation of NF-kappaB transcription factor activity	3	0.366483	PRMT2; PKHD1; TRIM40	99.9486
GOTERM_BP_DIRECT	GO:0051260~protein homooligomerization	5	0.369831	CALHM1; CHMP2A; IKBKE; KCND2; ATL1	99.9529
GOTERM_BP_DIRECT	GO:0043065~positive regulation of apoptotic process	5	0.385967	PRMT2; EEF1A2; MLLT11; NR4A1; SLIT2	99.9694
GOTERM_BP_DIRECT	GO:0006468~protein phosphorylation	5	0.407397	AKT1; LIMK2; COQ8A; PKN1; GRK3	99.983
GOTERM_BP_DIRECT	GO:0043547~positive regulation of GTPase activity	5	0.439247	RSU1; BCR; RTN4R; ARHGAP15; FBXO8	99.9932
GOTERM_BP_DIRECT	GO:0042127~regulation of cell proliferation	5	0.454991	TNFRSF6B; PTK6; GHRL; NOS2; SRMS	99.9958
GOTERM_BP_DIRECT	GO:0060021~palate development	3	0.472884	WNT5A; EPHB3; SHH	99.9976
GOTERM_BP_DIRECT	GO:0007626~locomotory behavior	3	0.472884	ATP2B2; GAA; RELN	99.9976
GOTERM_BP_DIRECT	GO:0009791~post-embryonic development	3	0.480628	GABRG2; BCL2; SCN9A	99.9981
GOTERM_BP_DIRECT	GO:0098779~mitophagy in response to mitochondrial depolarization	4	0.496445	SLC6A1; HK2; SNTG1; SMURF1	99.9989
GOTERM_BP_DIRECT	GO:0006974~cellular response to DNA damage stimulus	4	0.508283	IMMP2L; VAV3; PHF1; BCL2	99.9992
GOTERM_BP_DIRECT	GO:0042787~protein ubiquitination involved in ubiquitin-dependent protein catabolic process	4	0.508283	KLHDC8A; NEDD4; ABTB2; SMURF1	99.9992
GOTERM_BP_DIRECT	GO:0007264~small GTPase mediated signal transduction	6	0.510165	DOCK1; VAV3; RAC3; ARFRP1; RAB6B; VAV2	99.9993
GOTERM_BP_DIRECT	GO:0043161~proteasome-mediated ubiquitin-dependent protein catabolic process	4	0.531514	UBXN11; ABTB2; MTA1; SMURF1	99.9997
GOTERM_BP_DIRECT	GO:0042981~regulation of apoptotic process	4	0.54853	TNFRSF6B; RASSF5; DUSP1; BIRC3	99.9998
GOTERM_BP_DIRECT	GO:0016567~protein ubiquitination	5	0.560141	AKT1; KLHL5; UBE2M; ASB5; KLHL1	99.9999
GOTERM_BP_DIRECT	GO:0032496~response to lipopolysaccharide	3	0.587944	TNFRSF6B; PTGER1; BCR	100
GOTERM_BP_DIRECT	GO:0007155~cell adhesion	5	0.588134	NCAM2; CNTN1; BCAN; RELN; CTNNA3	100
GOTERM_BP_DIRECT	GO:0045766~positive regulation of angiogenesis	3	0.600951	WNT5A; VEGFC; PDCD6	100
GOTERM_BP_DIRECT	GO:0090090~negative regulation of canonical Wnt signaling pathway	3	0.613646	WNT5A; CDH2; SHH	100
GOTERM_BP_DIRECT	GO:0001525~angiogenesis	4	0.617886	VEGFC; SOX18; CALCRL; EPHB3	100
GOTERM_BP_DIRECT	GO:0043524~negative regulation of neuron apoptotic process	3	0.626031	GRIK2; BCL2; SYNGAP1	100
GOTERM_BP_DIRECT	GO:0008152~metabolic process	3	0.64403	GALNS; BCKDHB; FASN	100
GOTERM_BP_DIRECT	GO:0007283~spermatogenesis	5	0.653358	CYLC2; IMMP2L; LIMK2; PUM1; SCMH1	100
GOTERM_BP_DIRECT	GO:0005975~carbohydrate metabolic process	3	0.693925	KLB; MGAM; SI	100
GOTERM_BP_DIRECT	GO:0001701~in utero embryonic development	4	0.729886	ACVR1B; ZMIZ1; SOX18; ZFPM2	100
GOTERM_BP_DIRECT	GO:0008284~positive regulation of cell proliferation	6	0.731181	FTMT; ACER3; MVD; KLB; PKHD1; STAT5B	100
GOTERM_BP_DIRECT	GO:0006281~DNA repair	3	0.746928	TRIM28; TRRAP; RAD17	100
GOTERM_BP_DIRECT	GO:0006955~immune response	5	0.752387	C8A; TNFRSF6B; C8B; OAS1X; JSP.1	100
GOTERM_BP_DIRECT	GO:0019221~cytokine-mediated signaling pathway	3	0.755675	STAT5B; RTN4R; DCN	100
GOTERM_BP_DIRECT	GO:0046777~protein autophosphorylation	3	0.768306	ACVR1B; TRIM28; EPHB3	100
GOTERM_BP_DIRECT	GO:0045087~innate immune response	5	0.788819	CYBA; IFIH1; PTK6; TRIM28; SRMS	100
GOTERM_BP_DIRECT	GO:0030335~positive regulation of cell migration	3	0.80639	CDH13; SEMA7A; FAM83H	100
GOTERM_BP_DIRECT	GO:0043066~negative regulation of apoptotic process	5	0.837623	WNT5A; PKHD1; BCL2; STAT5B; GHRL	100
GOTERM_BP_DIRECT	GO:0010628~positive regulation of gene expression	3	0.853114	ACVR1B; ITGB8; CNTN1	100
GOTERM_BP_DIRECT	GO:0008285~negative regulation of cell proliferation	4	0.890903	VEGFC; CDH13; RASSF5; JARID2	100
GOTERM_BP_DIRECT	GO:0006508~proteolysis	3	0.921871	RELN; PDCD6; PARK7	100
GOTERM_BP_DIRECT	GO:0000122~negative regulation of transcription from RNA polymerase II promoter	7	0.935583	SREBF1; HOXC8; ANKRD33; ZNF296; PKIG; SOX18; KDM5A	100
GOTERM_BP_DIRECT	GO:0045893~positive regulation of transcription; DNA-templated	4	0.943117	PRMT2; FOXK1; MLLT11; KDM5A	100
GOTERM_BP_DIRECT	GO:0045892~negative regulation of transcription; DNA-templated	4	0.944111	WNT5A; PTPRK; PRMT2; FOXK1	100
GOTERM_BP_DIRECT	GO:0007186~G-protein coupled receptor signaling pathway	13	0.944245	OR2A2; GPR158; OR5D13; OR5M11; ADGRD1; OR5D14; OR5M3; OR13C3; OR9A4; OR6P1; OR5AS1; CALCRL; ADGRL2	100
GOTERM_BP_DIRECT	GO:0006915~apoptotic process	3	0.956082	AKT1; NR4A1; PDCD6	100
GOTERM_BP_DIRECT	GO:0006355~regulation of transcription; DNA-templated	6	0.998819	CIITA; ACVR1B; FHIT; PRMT2; MZF1; SCMH1	100
GOTERM_BP_DIRECT	GO:0006351~transcription; DNA-templated	5	0.999721	FHIT; STAT5B; INO80; PKN1; TCEA2	100
GOTERM_CC_DIRECT	GO:0030424~axon	10	0.00102324	NCAM2; GABRG2; PTPRK; STMN3; SYT4; SLC6A1; ATL1; CNR1; GHRL; LPAR3	1.32116
GOTERM_CC_DIRECT	GO:0043025~neuronal cell body	10	0.00257002	ATP2B2; PTPRK; KCND2; RAC3; GRIK2; DENND1A; RTN4R; GAL; BRINP3; KLHL1	3.28773
GOTERM_CC_DIRECT	GO:0005737~cytoplasm	88	0.0142902	MAD1L1; ADCY1; KYNU; UTRN; TCOF1; STAT5B; ARHGAP15; KLHL1; AKT1; HOXC6; IFT122; CCDC40; DGCR8; TECRL; ROBO1; SULT1E1; KDM5A; IMPDH2; ZCCHC7; LRRC7; FMNL3; GNB1L; STMN3; LIMK2; GMEB2; PKIG; MTA1; PKN1; RPS6KC1; SLIT2; EIF4A3; ARVCF; DCAF6; CEP350; TRAPPC9; CELF4; UBE2M; DDT; MLLT11; SNTG1; C1QL1; GHRL; RELN; ZFPM2; ZFPM1; GRB14; CPSF3L; IFIH1; ABTB2; PPIL2; CDC42SE1; PPP6R3; DCN; GPHN; PSMB1; PTK6…	17.0541
GOTERM_CC_DIRECT	GO:0045211~postsynaptic membrane	7	0.0265101	GABRG2; GPHN; SYNE1; SYNDIG1; CADPS2; GRIK2; LRRC7	29.4634
GOTERM_CC_DIRECT	GO:0031225~anchored component of membrane	4	0.0346425	GPC5; CDH13; LY6G6C; CNTN1	36.7465
GOTERM_CC_DIRECT	GO:0005887~integral component of plasma membrane	27	0.0488527	TNFRSF6B; CALHM1; SLC2A13; CALHM2; ADCY1; SYNDIG1; SLC6A1; CADM2; TACR1; TSPAN8; EPHB3; HCRTR2; ATP2B2; OR9A4; SLC4A4; GABRG2; PTGER1; KLB; TSPAN14; RTN4R; TMEM130; EPHA3; EPHA5; TENM4; EPHA7; AVPR1A; CALHM3	47.8304
GOTERM_CC_DIRECT	GO:0005578~proteinaceous extracellular matrix	9	0.0497925	WNT5A; GPC5; BCAN; RELN; TNN; DCN; COL11A1; SLIT2; SHH	48.4961
GOTERM_CC_DIRECT	GO:0014069~postsynaptic density	5	0.0559214	BCR; SYNDIG1; GRIK2; PCLO; LRRC7	52.6487
GOTERM_CC_DIRECT	GO:0005622~intracellular	22	0.0595022	WNT5A; EEF1A2; PKN1; TRIM40; SHH; TBCK; AKT1; TBC1D15; DOCK1; RNF166; TOM1L2; RAC3; VPS13D; MLLT11; CDC42BPA; NOS2; UNC13C; TBC1D30; ITPK1; ASB5; RANBP3L; AKT3	54.9295
GOTERM_CC_DIRECT	GO:0043005~neuron projection	7	0.0735463	TENM4; CDH13; STMN3; SLC6A1; CYFIP1; SV2C; PARK7	62.9312
GOTERM_CC_DIRECT	GO:0098793~presynapse	4	0.107068	SYNDIG1; SYT4; C1QL1; PARK7	77.0342
GOTERM_CC_DIRECT	GO:0030425~dendrite	7	0.134657	PTPRK; GPHN; SYT4; DENND1A; RELN; BRINP3; KLHL1	84.7239
GOTERM_CC_DIRECT	GO:0070062~extracellular exosome	57	0.142989	FHIT; ADCY1; UTRN; VPS50; TSPAN8; TBC1D15; ATP2B2; ACVR1B; VPS13D; RPL26L1; SLC4A4; IMPDH2; CUTA; RSU1; BCR; PTPRG; CDHR2; SDK1; PCLO; SLIT2; C8A; C8B; MGAM; UBE2M; GAA; CNTN1; CHMP2A; NAPG; PKHD1; FNDC11; CDH2; PHIP; PSMB1; RAC3; ITGB8; GALNS; FASN; CLASP1; CACNA2D1; VAV3; BAIAP2L1; SI; SDSL; RTN4R; CD5L; PARK7; APRT; RPS7; CDH13; KRT75; COL14A1; NEDD4; TOM1L2; CYFIP1; SMURF1; PDCD6; DCXR	86.528
GOTERM_CC_DIRECT	GO:0005739~mitochondrion	26	0.146422	FTMT; KYNU; RAI1; VARS2; NAPG; AKT1; TBC1D15; BCL2; COQ8A; CTU2; FASN; SUGCT; SARDH; WWOX; SDSL; PALLD; PARK7; SDHA; CYBA; SLC25A32; ANXA10; L2HGDH; YBEY; TXNRD2; SMURF1; DCXR	87.2126
GOTERM_CC_DIRECT	GO:0043231~intracellular membrane-bounded organelle	6	0.162327	ATP2B2; DCP1B; PUSL1; RPS6KC1; ABCA13; GRB14	89.9846
GOTERM_CC_DIRECT	GO:0005654~nucleoplasm	36	0.162409	OSBP; RAI1; KYNU; ABTB2; PPIL2; UTRN; PPP6R3; HOXC6; HOXC8; PRMT2; DGCR8; PTK6; HOXC5; TCEA2; AKT3; PHC1; CSTF3; BAIAP2L1; GMEB2; GIMAP8; TRIM28; MTA1; LRRC45; BIRC3; RPTOR; AK9; QRICH1; APRT; SYNE1; CEP350; CADPS2; ZMIZ1; CABIN1; YBEY; ZFPM2; RAD17	89.9975
GOTERM_CC_DIRECT	GO:0005829~cytosol	29	0.166142	CHMP2A; FHIT; KYNU; OSBP; MVD; ARFRP1; HK2; AKT1; PSMF1; ANKRD33; PRMT2; BCL2; CTU2; RAB6B; TNKS; NOS2; WWOX; RANBP3L; PDCD11; BCR; CPTP; SMG6; BAIAP2L1; IPO9; SAMSN1; ARHGEF10; PARK7; NEDD4; DPYD	90.5614
GOTERM_CC_DIRECT	GO:0005886~plasma membrane	58	0.193431	SEPT5; ADCY1; SYT4; SHH; AKT1; GPC5; IFT122; OR6C1; GUCY1A2; OR6P1; CALCRL; AKT3; WWOX; GABRG2; CPTP; BCR; PKN1; OR5M3; PALLD; ARVCF; RCC2; STXBP5; CNTN1; SLC9C2; JSP.1; RELN; GRASP; GRB14; ULBP27; OR5D13; OR5D14; ADGRD1; LY6G6C; PPIL2; CDC42SE1; PPP6R3; CDH2; OR13C3; CDH9; SCN9A; FASN; OR5AS1; SCN5A; OR2A2; GPR158; VAV3; OR5M11; BAIAP2L1; LRRC45; PCDH15; VAV2; PARK7; CDH13; NEDD4; CDH18; CDH19; …	93.8739
GOTERM_CC_DIRECT	GO:0036064~ciliary basal body	4	0.21469	AKT1; IFT122; PKHD1; TBC1D30	95.67
GOTERM_CC_DIRECT	GO:0009986~cell surface	11	0.21664	WNT5A; ACVR1B; PTPRK; ROBO1; ITGB8; TSPAN14; RTN4R; LY6K; TNN; UNC5D; SHH	95.8077
GOTERM_CC_DIRECT	GO:0005635~nuclear envelope	4	0.220589	CHMP2A; MAD1L1; MTA1; IPO9	96.074
GOTERM_CC_DIRECT	GO:0016020~membrane	25	0.221976	ARFRP1; STOML3; VPS50; ARHGAP15; PSMF1; BCL2; CLASP1; TMPRSS15; SREBF1; CUTA; BCR; GBP5; CD5L; IPO9; RPS7; PRPF6; SDHA; EIF4A3; VEGFC; DDX55; MED15; CEP350; DCP1B; KDSR; DCXR	96.1639
GOTERM_CC_DIRECT	GO:0030426~growth cone	3	0.277394	STMN3; RAC3; CNR1	98.5311
GOTERM_CC_DIRECT	GO:0012505~endomembrane system	4	0.281022	TBC1D15; RAC3; TBC1D30; TBCK	98.6241
GOTERM_CC_DIRECT	GO:0005794~Golgi apparatus	15	0.299476	CPTP; SYT4; STMN3; ATL1; TRRAP; SYNE1; FAM198B; NEDD4; FASN; CLASP1; RAB6B; TNKS; OLFM3; WWOX; AKT3	99.0185
GOTERM_CC_DIRECT	GO:0005929~cilium	4	0.299481	ATP2B2; IFT122; STOML3; TEKT5	99.0186
GOTERM_CC_DIRECT	GO:0005783~endoplasmic reticulum	14	0.32985	ATL1; RTN4R; CERS6; FAM19A1; CDKAL1; PARK7; PSMF1; ATP2B2; TRAPPC9; KDSR; AGMO; CALCRL; BRINP3; PIEZO1	99.4482
GOTERM_CC_DIRECT	GO:0030054~cell junction	7	0.343558	GABRG2; OSBP; SYNDIG1; GRIK2; HOXC5; CYFIP1; LRRC7	99.5781
GOTERM_CC_DIRECT	GO:0005581~collagen trimer	3	0.368444	C1QL1; COLEC11; COL11A1	99.7446
GOTERM_CC_DIRECT	GO:0043209~myelin sheath	5	0.392202	SDHA; NAPG; EEF1A2; BCL2; CNTN1	99.8448
GOTERM_CC_DIRECT	GO:0000776~kinetochore	3	0.392576	MAD1L1; CENPW; CLASP1	99.8461
GOTERM_CC_DIRECT	GO:0031463~Cul3-RING ubiquitin ligase complex	3	0.424084	KLHL5; KLHDC8A; KLHL1	99.9229
GOTERM_CC_DIRECT	GO:0008076~voltage-gated potassium channel complex	3	0.431829	KCND2; KCNQ2; ABCC8	99.9354
GOTERM_CC_DIRECT	GO:0045202~synapse	4	0.439989	GABRG2; DENND1A; CYFIP1; CDH2	99.9464
GOTERM_CC_DIRECT	GO:0045121~membrane raft	4	0.451808	ADCY1; STOML3; PARK7; SHH	99.9594
GOTERM_CC_DIRECT	GO:0016324~apical plasma membrane	5	0.501651	ATP2B2; PKHD1; CDHR2; CDH2; ITPK1	99.9882
GOTERM_CC_DIRECT	GO:0072562~blood microparticle	3	0.506012	C8A; CPSF3L; CD5L	99.9895
GOTERM_CC_DIRECT	GO:0016023~cytoplasmic; membrane-bounded vesicle	3	0.554067	CADPS2; PKN1; RAB6B	99.9972
GOTERM_CC_DIRECT	GO:0005925~focal adhesion	8	0.577158	CDH13; RSU1; DCAF6; CYFIP1; CLASP1; CDH2; PALLD; RPS7	99.9986
GOTERM_CC_DIRECT	GO:0005911~cell-cell junction	3	0.702766	AKT1; PTPRK; THEMIS	100
GOTERM_CC_DIRECT	GO:0005634~nucleus	62	0.716122	FTMT; ZNF536; RAI1; FOXK1; ZNF296; STAT5B; NDUFAF3; CDT1; AKT1; RAVER2; HOXC4; MIER3; IMPDH2; LIMK2; GMEB2; PKIG; MTA1; PKN1; PALLD; ARVCF; DCAF6; RCC2; MLLT11; ZFPM2; JSP.1; ZFPM1; RAD17; CPSF3L; PPIL2; CERS6; TRRAP; PHIP; ANKRD33; PSMB1; TEKT5; TCEA2; RANBP3L; SREBF1; PDCD11; CSTF3; ERG; THEMIS; EEF1A2; RFX7; NR4A1; BIRC3; SAMSN1; PARK7; TENM4; CYLC2; RASSF5; SNAI3; DUSP1; CLASRP; NEDD4; DCP1B;…	100
GOTERM_CC_DIRECT	GO:0030027~lamellipodium	3	0.721584	CYFIP1; CDH2; CTNNA3	100
GOTERM_CC_DIRECT	GO:0000139~Golgi membrane	5	0.723451	OSBP; ATL1; GALNTL6; RAB6B; GALNT13	100
GOTERM_CC_DIRECT	GO:0048471~perinuclear region of cytoplasm	8	0.728593	OSBP; SYT4; NEDD4; PKHD1; RAC3; CYFIP1; NOS2; PARK7	100
GOTERM_CC_DIRECT	GO:0031410~cytoplasmic vesicle	3	0.76427	GBP5; RAB6B; PDCD6	100
GOTERM_CC_DIRECT	GO:0043234~protein complex	4	0.777576	AKT1; BCR; CTU2; PKN1	100
GOTERM_CC_DIRECT	GO:0031965~nuclear membrane	3	0.804564	SYNE1; BCL2; AK9	100
GOTERM_CC_DIRECT	GO:0005759~mitochondrial matrix	3	0.823868	ETFBKMT; BCKDHB; SDHAF3	100
GOTERM_CC_DIRECT	GO:0005768~endosome	3	0.829912	CYBA; PKN1; CALCRL	100
GOTERM_CC_DIRECT	GO:0005856~cytoskeleton	3	0.878642	SEPT5; SNTG1; CDC42SE1	100
GOTERM_CC_DIRECT	GO:0005667~transcription factor complex	3	0.878642	SNAI3; NR4A1; ZFPM1	100
GOTERM_CC_DIRECT	GO:0005730~nucleolus	11	0.878956	PDCD11; NOL4; OSBP; CPTP; DGCR8; SMG6; TCOF1; ZCCHC7; NOVA1; RAD17; RPS7	100
GOTERM_CC_DIRECT	GO:0005765~lysosomal membrane	3	0.915784	NAPG; GAA; RPTOR	100
GOTERM_CC_DIRECT	GO:0005813~centrosome	5	0.9334	CEP350; PKHD1; LRRC45; TCEA2; ARHGEF10	100
GOTERM_CC_DIRECT	GO:0005789~endoplasmic reticulum membrane	5	0.966349	PIGL; ATL1; BCL2; KDSR; SEC61A2	100
GOTERM_CC_DIRECT	GO:0016021~integral component of membrane	80	0.973929	ADCY1; SYT4; ATL1; LPAR3; TSPAN8; ACVR1B; IMMP2L; PIGL; TECRL; GALNTL6; OR6C1; COQ8A; OR6P1; UNC5D; CALCRL; KCNQ2; PIEZO1; SLC4A4; SV2C; TMPRSS15; MS4A7; GABRG2; PTPRK; KCND2; TMEM74B; PTPRG; SDK1; OR5M3; LHFP; TMEM130; ERGIC1; NCAM2; SLC25A32; STXBP5; MGAM; CNTN1; SGCD; SLC9C2; JSP.1; KDSR; LMBR1; OR5D13; ADGRD1; PKHD1; OR5D14; CRLF2; MFSD14B; CERS6; CSMD3; CDH2; CDKAL1; OR13C3; CDH9; GP1BB; BCL…	100
GOTERM_CC_DIRECT	GO:0005615~extracellular space	14	0.983282	WNT5A; LYZ; DCN; GAL; SLIT2; SHH; IL17C; CDH13; VEGFC; COL14A1; FAM184A; GHRL; RELN; OLFM3	100
GOTERM_CC_DIRECT	GO:0005576~extracellular region	6	0.9898	GHRL; COLEC11; GAL; COL11A1; PRP14; PRP2	100
GOTERM_CC_DIRECT	GO:0005743~mitochondrial inner membrane	3	0.990442	SDHA; CPT1A; NDUFAF3	100
GOTERM_MF_DIRECT	GO:0030246~carbohydrate binding	8	0.00487223	MGAM; GALNTL6; SI; GAA; CNTN1; BCAN; ADGRL2; GALNT13	6.55972
GOTERM_MF_DIRECT	GO:0005004~GPI-linked ephrin receptor activity	3	0.00489991	EPHA5; EPHA7; EPHA3	6.59583
GOTERM_MF_DIRECT	GO:0050681~androgen receptor binding	3	0.00724008	PKN1; PARK7; PRPF6	9.60137
GOTERM_MF_DIRECT	GO:0005261~cation channel activity	3	0.0339112	CALHM1; CALHM2; CALHM3	38.0751
GOTERM_MF_DIRECT	GO:0005524~ATP binding	38	0.0430323	ADCY1; IFIH1; VARS2; MVD; OAS1X; HK2; INO80; EPHB3; AKT1; ATP2B2; ACVR1B; PTK6; COQ8A; ABCD2; ITPK1; AKT3; ABCA13; HFM1; CIITA; LIMK2; TRIO; KIF18B; RPS6KC1; PKN1; MARK3; TBCK; AK9; EPHA3; EPHA5; EIF4A3; IKBKE; EPHA7; DDX55; UBE2M; CDC42BPA; ABCC8; GRK3; SRMS	45.7205
GOTERM_MF_DIRECT	GO:0005089~Rho guanyl-nucleotide exchange factor activity	5	0.0494132	BCR; ARHGEF16; TRIO; VAV2; ARHGEF10	50.5377
GOTERM_MF_DIRECT	GO:0005096~GTPase activator activity	9	0.0572524	TBC1D15; BCR; DOCK1; ACAP3; STXBP5; ARHGAP15; TBC1D30; SYNGAP1; TBCK	55.9125
GOTERM_MF_DIRECT	GO:0008233~peptidase activity	3	0.0617856	SPCS3; PARK7; SHH	58.7679
GOTERM_MF_DIRECT	GO:0042803~protein homodimerization activity	10	0.0711662	TENM4; CDH13; DGCR8; MVD; SYNDIG1; CADM2; BCL2; NR4A1; DPYD; PARK7	64.1398
GOTERM_MF_DIRECT	GO:0003729~mRNA binding	6	0.0796153	EIF4A3; CSTF3; DCP1B; CELF4; PARK7; NOVA1	68.4149
GOTERM_MF_DIRECT	GO:0043021~ribonucleoprotein complex binding	3	0.0879825	IFIH1; SMG6; PRPF6	72.1782
GOTERM_MF_DIRECT	GO:0003713~transcription coactivator activity	6	0.1512	PRMT2; GMEB2; MTA1; KDM5A; PARK7; PRPF6	89.7435
GOTERM_MF_DIRECT	GO:0017137~Rab GTPase binding	4	0.165968	TBC1D15; STXBP5; TBC1D30; TBCK	91.9627
GOTERM_MF_DIRECT	GO:0016301~kinase activity	4	0.165968	CERKL; LIMK2; COQ8A; TRRAP	91.9627
GOTERM_MF_DIRECT	GO:0005201~extracellular matrix structural constituent	3	0.204566	COL27A1; BCAN; COL11A1	95.8386
GOTERM_MF_DIRECT	GO:0004674~protein serine/threonine kinase activity	8	0.214942	AKT1; LIMK2; CDC42BPA; RPS6KC1; TRIO; PKN1; MARK3; AKT3	96.5323
GOTERM_MF_DIRECT	GO:0019905~syntaxin binding	3	0.263442	NAPG; SYT4; STXBP5	98.5701
GOTERM_MF_DIRECT	GO:0009055~electron carrier activity	3	0.280346	SDHA; CYBA; GRXCR1	98.9643
GOTERM_MF_DIRECT	GO:0042626~ATPase activity; coupled to transmembrane movement of substances	3	0.288789	ABCD2; ABCC8; ABCA13	99.1209
GOTERM_MF_DIRECT	GO:0020037~heme binding	5	0.289654	CYBA; IKBKE; DGCR8; GUCY1A2; NOS2	99.1356
GOTERM_MF_DIRECT	GO:0003725~double-stranded RNA binding	3	0.305637	IFIH1; DGCR8; OAS1X	99.3699
GOTERM_MF_DIRECT	GO:0005549~odorant binding	6	0.320018	OR5D13; OR5M11; OR5D14; OR6P1; OR5AS1; OR5M3	99.5289
GOTERM_MF_DIRECT	GO:0005515~protein binding	6	0.328968	AKT1; TRAPPC9; CALCRL; DCN; SLC4A4; GRB14	99.6081
GOTERM_MF_DIRECT	GO:0001078~transcriptional repressor activity; RNA polymerase II core promoter proximal region sequence-specific binding	4	0.378072	ZNF536; MZF1; ZFPM2; ZFPM1	99.8636
GOTERM_MF_DIRECT	GO:0004672~protein kinase activity	5	0.382296	IKBKE; LIMK2; TRIM28; COQ8A; TBCK	99.8759
GOTERM_MF_DIRECT	GO:0050660~flavin adenine dinucleotide binding	3	0.396283	SDHA; TXNRD2; NOS2	99.9097
GOTERM_MF_DIRECT	GO:0043565~sequence-specific DNA binding	10	0.398324	HOXC6; ZNF536; ERG; HOXC8; HOXC4; BCL2; HOXC5; TRIM28; NR4A1; MTA1	99.9139
GOTERM_MF_DIRECT	GO:0005509~calcium ion binding	15	0.418819	SVEP1; CDHR2; PCDH15; CDH2; MMRN1; P4HTM; SHH; SLIT2; CDH13; CDH9; ANXA10; CDH18; CDH19; MEGF6; PDCD6	99.9468
GOTERM_MF_DIRECT	GO:0016491~oxidoreductase activity	4	0.444961	SDHA; TECRL; DPYD; SARDH	99.9719
GOTERM_MF_DIRECT	GO:0046982~protein heterodimerization activity	4	0.462735	TENM4; CYBA; BCL2; NR4A1	99.9821
GOTERM_MF_DIRECT	GO:0004725~protein tyrosine phosphatase activity	3	0.57793	PTPRK; DUSP1; PTPRG	99.9994
GOTERM_MF_DIRECT	GO:0000978~RNA polymerase II core promoter proximal region sequence-specific DNA binding	7	0.588668	SREBF1; ZNF536; SNAI3; GMEB2; RFX7; MZF1; SOX18	99.9996
GOTERM_MF_DIRECT	GO:0003700~transcription factor activity; sequence-specific DNA binding	11	0.594388	HOXC6; WNT5A; ERG; HOXC8; RAI1; HOXC4; STAT5B; RFX7; HOXC5; TRIM28; MTA1	99.9996
GOTERM_MF_DIRECT	GO:0000166~nucleotide binding	7	0.62028	FHIT; ADCY1; RAVER2; TRMT2A; CELF4; GUCY1A2; IMPDH2	99.9999
GOTERM_MF_DIRECT	GO:0004842~ubiquitin-protein transferase activity	5	0.62061	NEDD4; UBE2M; TRIM28; SMURF1; BIRC3	99.9999
GOTERM_MF_DIRECT	GO:0061630~ubiquitin protein ligase activity	4	0.647313	RNF166; NEDD4; UBE2M; SMURF1	99.9999
GOTERM_MF_DIRECT	GO:0005102~receptor binding	3	0.649861	CADM2; PTK6; SRMS	100
GOTERM_MF_DIRECT	GO:0005525~GTP binding	8	0.670524	SEPT5; GBP5; ATL1; RAC3; GIMAP8; EEF1A2; ARFRP1; RAB6B	100
GOTERM_MF_DIRECT	GO:0046872~metal ion binding	25	0.683877	YPEL1; ZNF536; ZNF280A; ADCY1; VAV3; ZC3H18; ZBTB9; ZNF296; VAV2; PCLO; CYBA; ATP2B2; SNAI3; RASSF5; DGCR8; MZF1; ZNF277; CDC42BPA; ZFPM2; RELN; ZFPM1; DPYD; NOS2; UNC13C; IMPDH2	100
GOTERM_MF_DIRECT	GO:0003714~transcription corepressor activity	3	0.702097	TRIM28; MTA1; ZFPM2	100
GOTERM_MF_DIRECT	GO:0003682~chromatin binding	7	0.703389	SREBF1; ERG; SVEP1; JARID2; STAT5B; PKN1; MTA1	100
GOTERM_MF_DIRECT	GO:0016787~hydrolase activity	3	0.711735	CPSF3L; DCP1B; ITPK1	100
GOTERM_MF_DIRECT	GO:0031625~ubiquitin protein ligase binding	3	0.734692	FHIT; ABTB2; UBE2M	100
GOTERM_MF_DIRECT	GO:0044212~transcription regulatory region DNA binding	3	0.743432	WNT5A; ZNF536; RAI1	100
GOTERM_MF_DIRECT	GO:0003924~GTPase activity	4	0.759236	GBP5; ATL1; RAC3; EEF1A2	100
GOTERM_MF_DIRECT	GO:0044822~poly(A) RNA binding	17	0.800144	PDCD11; TRMT2A; TCOF1; TRIM28; DCN; PRRC2B; SAMSN1; PRPF6; RPS7; R3HDM1; SYNE1; DDX55; COL14A1; RCC2; RAVER2; FASN; ZCCHC7	100
GOTERM_MF_DIRECT	GO:0004871~signal transducer activity	3	0.804844	PLCXD3; KLB; STAT5B	100
GOTERM_MF_DIRECT	GO:0042802~identical protein binding	3	0.814793	FHIT; ATL1; ATG101	100
GOTERM_MF_DIRECT	GO:0008270~zinc ion binding	19	0.816333	IFIH1; RAI1; LIMK2; TRIM28; UTRN; MTA1; TRIM40; NR4A1; ERI2; BIRC3; SHH; RNF166; PHF1; ZMIZ1; TNKS; TCEA2; KDM5A; ZCCHC7; PHC1	100
GOTERM_MF_DIRECT	GO:0005506~iron ion binding	3	0.836269	FTMT; AGMO; P4HTM	100
GOTERM_MF_DIRECT	GO:0005198~structural molecule activity	3	0.844766	KRT75; SNTG1; CDC42SE1	100
GOTERM_MF_DIRECT	GO:0003723~RNA binding	5	0.845164	PDCD11; DDX55; PUSL1; IMPDH2; NOVA1	100
GOTERM_MF_DIRECT	GO:0003676~nucleic acid binding	9	0.868872	RAVER2; ZBTB9; ZNF296; RNASEH1; ZFPM2; ERI2; ZFPM1; ZCCHC7; HFM1	100
GOTERM_MF_DIRECT	GO:0000981~RNA polymerase II transcription factor activity; sequence-specific DNA binding	3	0.870278	ERG; FOXK1; QRICH1	100
GOTERM_MF_DIRECT	GO:0003677~DNA binding	11	0.920559	IFIH1; MIER3; STAT5B; CERS6; NR4A1; INO80; CENPW; TCEA2; IMPDH2; QRICH1; CDT1	100
GOTERM_MF_DIRECT	GO:0001077~transcriptional activator activity; RNA polymerase II core promoter proximal region sequence-specific binding	3	0.928218	MZF1; NR4A1; SOX18	100
GOTERM_MF_DIRECT	GO:0003735~structural constituent of ribosome	3	0.955468	SLC25A32; RPL26L1; RPS7	100
GOTERM_MF_DIRECT	GO:0004930~G-protein coupled receptor activity	13	0.990763	OR2A2; GPR158; OR5D13; OR5M11; ADGRD1; OR5D14; OR5M3; OR13C3; OR9A4; OR6C1; OR6P1; OR5AS1; ADGRL2	100
GOTERM_MF_DIRECT	GO:0004984~olfactory receptor activity	10	0.993382	OR2A2; OR9A4; OR13C3; OR5D13; OR5M11; OR5D14; OR6C1; OR6P1; OR5AS1; OR5M3	100
KEGG_PATHWAY	bta04360:Axon guidance	11	0.000277179	EPHA5; EPHA7; EPHA6; LIMK2; ROBO1; RAC3; SEMA7A; UNC5D; EPHB3; SLIT2; EPHA3	0.347983
KEGG_PATHWAY	bta04510:Focal adhesion	14	0.000405479	VAV3; VAV2; BIRC3; AKT1; VEGFC; DOCK1; RAC3; ITGB8; COL27A1; BCL2; RELN; TNN; COL11A1; AKT3	0.508679
KEGG_PATHWAY	bta04973:Carbohydrate digestion and absorption	6	0.00155005	AKT1; MGAM; SI; HK2; CACNA1D; AKT3	1.93174
KEGG_PATHWAY	bta05412:Arrhythmogenic right ventricular cardiomyopathy (ARVC)	6	0.0145584	CACNA2D1; ITGB8; SGCD; CDH2; CACNA1D; CTNNA3	16.8407
KEGG_PATHWAY	bta05200:Pathways in cancer	16	0.0203441	WNT5A; PTGER1; ADCY1; BCR; STAT5B; LPAR3; BIRC3; SHH; CTNNA3; AKT1; VEGFC; RASSF5; RAC3; BCL2; NOS2; AKT3	22.7757
KEGG_PATHWAY	bta04261:Adrenergic signaling in cardiomyocytes	8	0.0314594	AKT1; ATP2B2; ADCY1; CACNA2D1; BCL2; SCN5A; CACNA1D; AKT3	33.0983
KEGG_PATHWAY	bta04512:ECM-receptor interaction	6	0.0355585	ITGB8; COL27A1; RELN; TNN; SV2C; COL11A1	36.5728
KEGG_PATHWAY	bta05222:Small cell lung cancer	6	0.0370865	AKT1; FHIT; BCL2; NOS2; BIRC3; AKT3	37.8249
KEGG_PATHWAY	bta04024:cAMP signaling pathway	9	0.056213	AKT1; ATP2B2; ADCY1; VAV3; RAC3; GHRL; VAV2; CACNA1D; AKT3	51.6885
KEGG_PATHWAY	bta04151:PI3K-Akt signaling pathway	13	0.0602456	LPAR3; PKN1; NR4A1; RPTOR; AKT1; VEGFC; ITGB8; BCL2; COL27A1; TNN; RELN; COL11A1; AKT3	54.221
KEGG_PATHWAY	bta05162:Measles	7	0.0735904	AKT1; IKBKE; IFIH1; OAS1X; TACR1; STAT5B; AKT3	61.7562
KEGG_PATHWAY	bta04015:Rap1 signaling pathway	9	0.0804155	AKT1; VEGFC; PARD3; ADCY1; RASSF5; RAC3; CNR1; LPAR3; AKT3	65.1519
KEGG_PATHWAY	bta04725:Cholinergic synapse	6	0.0809356	AKT1; ADCY1; BCL2; KCNQ2; CACNA1D; AKT3	65.3989
KEGG_PATHWAY	bta05146:Amoebiasis	6	0.0858883	C8A; C8B; ADCY1; COL27A1; NOS2; COL11A1	67.6718
KEGG_PATHWAY	bta03060:Protein export	3	0.0893052	IMMP2L; SPCS3; SEC61A2	69.1589
KEGG_PATHWAY	bta04062:Chemokine signaling pathway	8	0.0936809	AKT1; PARD3; ADCY1; VAV3; STAT5B; VAV2; GRK3; AKT3	70.9713
KEGG_PATHWAY	bta04666:Fc gamma R-mediated phagocytosis	5	0.102709	AKT1; VAV3; LIMK2; VAV2; AKT3	74.4051
KEGG_PATHWAY	bta05414:Dilated cardiomyopathy	5	0.106057	ADCY1; CACNA2D1; ITGB8; SGCD; CACNA1D	75.5805
KEGG_PATHWAY	bta04152:AMPK signaling pathway	6	0.107242	AKT1; SREBF1; FASN; RPTOR; CPT1A; AKT3	75.9842
KEGG_PATHWAY	bta04727:GABAergic synapse	5	0.109455	GABRG2; GPHN; ADCY1; SLC6A1; CACNA1D	76.7222
KEGG_PATHWAY	bta05145:Toxoplasmosis	6	0.11008	CIITA; AKT1; BCL2; NOS2; BIRC3; AKT3	76.9267
KEGG_PATHWAY	bta05223:Non-small cell lung cancer	4	0.112415	AKT1; FHIT; RASSF5; AKT3	77.6765
KEGG_PATHWAY	bta04611:Platelet activation	6	0.127861	AKT1; ADCY1; COL27A1; GUCY1A2; COL11A1; AKT3	82.0985
KEGG_PATHWAY	bta05020:Prion diseases	3	0.144304	C8A; C8B; NCAM2	85.9089
KEGG_PATHWAY	bta04066:HIF-1 signaling pathway	5	0.153794	AKT1; BCL2; HK2; NOS2; AKT3	87.7527
KEGG_PATHWAY	bta04910:Insulin signaling pathway	6	0.156807	AKT1; SREBF1; HK2; FASN; RPTOR; AKT3	88.2898
KEGG_PATHWAY	bta04080:Neuroactive ligand-receptor interaction	10	0.159491	HCRTR2; PTGER1; GABRG2; PARD3; GRIK2; CNR1; TACR1; AVPR1A; LPAR3; CALCRL	88.75
KEGG_PATHWAY	bta04810:Regulation of actin cytoskeleton	8	0.159738	DOCK1; VAV3; LIMK2; ITGB8; RAC3; DIAPH3; CYFIP1; VAV2	88.7916
KEGG_PATHWAY	bta04723:Retrograde endocannabinoid signaling	5	0.174004	SLC17A8; GABRG2; ADCY1; CNR1; CACNA1D	90.9628
KEGG_PATHWAY	bta05161:Hepatitis B	6	0.199121	AKT1; IKBKE; IFIH1; BCL2; STAT5B; AKT3	93.871
KEGG_PATHWAY	bta04020:Calcium signaling pathway	7	0.205292	PTGER1; ATP2B2; ADCY1; TACR1; AVPR1A; NOS2; CACNA1D	94.439
KEGG_PATHWAY	bta04724:Glutamatergic synapse	5	0.212471	SLC17A8; ADCY1; GRIK2; CACNA1D; GRK3	95.0387
KEGG_PATHWAY	bta05410:Hypertrophic cardiomyopathy (HCM)	4	0.235431	CACNA2D1; ITGB8; SGCD; CACNA1D	96.5801
KEGG_PATHWAY	bta04670:Leukocyte transendothelial migration	5	0.239335	CYBA; RASSF5; VAV3; VAV2; CTNNA3	96.7933
KEGG_PATHWAY	bta04071:Sphingolipid signaling pathway	5	0.24389	AKT1; RAC3; BCL2; CERS6; AKT3	97.0266
KEGG_PATHWAY	bta04270:Vascular smooth muscle contraction	5	0.24389	ADCY1; GUCY1A2; AVPR1A; CALCRL; CACNA1D	97.0266
KEGG_PATHWAY	bta04911:Insulin secretion	4	0.246654	ADCY1; PCLO; ABCC8; CACNA1D	97.1604
KEGG_PATHWAY	bta04970:Salivary secretion	4	0.252297	ATP2B2; ADCY1; GUCY1A2; LYZ	97.4166
KEGG_PATHWAY	bta04930:Type II diabetes mellitus	3	0.258792	HK2; ABCC8; CACNA1D	97.685
KEGG_PATHWAY	bta04022:cGMP-PKG signaling pathway	6	0.272742	AKT1; ATP2B2; ADCY1; GUCY1A2; CACNA1D; AKT3	98.177
KEGG_PATHWAY	bta00600:Sphingolipid metabolism	3	0.274431	ACER3; CERS6; KDSR	98.2295
KEGG_PATHWAY	bta05213:Endometrial cancer	3	0.290057	AKT1; AKT3; CTNNA3	98.6535
KEGG_PATHWAY	bta05164:Influenza A	6	0.297158	CIITA; AKT1; IKBKE; IFIH1; OAS1X; AKT3	98.8134
KEGG_PATHWAY	bta00230:Purine metabolism	6	0.309506	FHIT; ADCY1; GUCY1A2; AK9; IMPDH2; APRT	99.0505
KEGG_PATHWAY	bta04120:Ubiquitin mediated proteolysis	5	0.318857	NEDD4; UBE2M; PPIL2; SMURF1; BIRC3	99.2001
KEGG_PATHWAY	bta04550:Signaling pathways regulating pluripotency of stem cells	5	0.333188	AKT1; WNT5A; ACVR1B; JARID2; AKT3	99.3878
KEGG_PATHWAY	bta04150:mTOR signaling pathway	3	0.351943	AKT1; RPTOR; AKT3	99.5723
KEGG_PATHWAY	bta05230:Central carbon metabolism in cancer	3	0.374713	AKT1; HK2; AKT3	99.7272
KEGG_PATHWAY	bta04514:Cell adhesion molecules (CAMs)	5	0.404954	NCAM2; ITGB8; CNTN1; JSP.1; CDH2	99.8538
KEGG_PATHWAY	bta04520:Adherens junction	3	0.419224	PARD3; RAC3; CTNNA3	99.8922
KEGG_PATHWAY	bta05416:Viral myocarditis	3	0.42649	RAC3; SGCD; JSP.1	99.908
KEGG_PATHWAY	bta01130:Biosynthesis of antibiotics	6	0.434755	SDHA; MVD; BCKDHB; HK2; SDSL; AK9	99.9234
KEGG_PATHWAY	bta04650:Natural killer cell mediated cytotoxicity	4	0.44626	VAV3; RAC3; VAV2; ULBP27	99.9408
KEGG_PATHWAY	bta04010:MAPK signaling pathway	7	0.453738	AKT1; CACNA2D1; DUSP1; RAC3; NR4A1; CACNA1D; AKT3	99.9501
KEGG_PATHWAY	bta04610:Complement and coagulation cascades	3	0.46209	C8A; F13B; C8B	99.9589
KEGG_PATHWAY	bta04144:Endocytosis	7	0.464904	CHMP2A; PARD3; ACAP3; NEDD4; JSP.1; SMURF1; GRK3	99.9615
KEGG_PATHWAY	bta04925:Aldosterone synthesis and secretion	3	0.496378	ADCY1; NR4A1; CACNA1D	99.982
KEGG_PATHWAY	bta05166:HTLV-I infection	7	0.498034	AKT1; WNT5A; ADCY1; STAT5B; JSP.1; TRRAP; AKT3	99.9828
KEGG_PATHWAY	bta04350:TGF-beta signaling pathway	3	0.522797	ACVR1B; SMURF1; DCN	99.9909
KEGG_PATHWAY	bta05152:Tuberculosis	5	0.529197	CIITA; AKT1; BCL2; NOS2; AKT3	99.9923
KEGG_PATHWAY	bta04974:Protein digestion and absorption	3	0.529256	COL14A1; COL27A1; COL11A1	99.9923
KEGG_PATHWAY	bta05160:Hepatitis C	4	0.5315	AKT1; IKBKE; OAS1X; AKT3	99.9928
KEGG_PATHWAY	bta04014:Ras signaling pathway	6	0.55101	AKT1; VEGFC; RASSF5; RAC3; SYNGAP1; AKT3	99.9958
KEGG_PATHWAY	bta04530:Tight junction	4	0.551664	AKT1; PARD3; AKT3; CTNNA3	99.9958
KEGG_PATHWAY	bta03015:mRNA surveillance pathway	3	0.560661	EIF4A3; CSTF3; SMG6	99.9968
KEGG_PATHWAY	bta05169:Epstein-Barr virus infection	5	0.576205	AKT1; NEDD4; BCL2; JSP.1; AKT3	99.998
KEGG_PATHWAY	bta05032:Morphine addiction	3	0.584698	GABRG2; ADCY1; GRK3	99.9984
KEGG_PATHWAY	bta04972:Pancreatic secretion	3	0.602084	ATP2B2; ADCY1; SLC4A4	99.9991
KEGG_PATHWAY	bta04713:Circadian entrainment	3	0.607758	ADCY1; GUCY1A2; CACNA1D	99.9992
KEGG_PATHWAY	bta04921:Oxytocin signaling pathway	4	0.626991	ADCY1; CACNA2D1; GUCY1A2; CACNA1D	99.9996
KEGG_PATHWAY	bta00240:Pyrimidine metabolism	3	0.62984	TXNRD2; DPYD; AK9	99.9996
KEGG_PATHWAY	bta01100:Metabolic pathways	26	0.63136	KYNU; MVD; CERS6; HK2; PIGL; GALNS; GALNTL6; FASN; NOS2; ITPK1; SARDH; GALNT13; IMPDH2; MGAT4C; SI; BCKDHB; SDSL; AK9; APRT; SDHA; MGAM; GAA; KDSR; DPYD; DCXR	99.9996
KEGG_PATHWAY	bta04620:Toll-like receptor signaling pathway	3	0.650951	AKT1; IKBKE; AKT3	99.9998
KEGG_PATHWAY	bta04932:Non-alcoholic fatty liver disease (NAFLD)	4	0.657116	SDHA; AKT1; SREBF1; AKT3	99.9999
KEGG_PATHWAY	bta04145:Phagosome	4	0.661275	CYBA; JSP.1; COLEC11; SEC61A2	99.9999
KEGG_PATHWAY	bta04668:TNF signaling pathway	3	0.666152	AKT1; BIRC3; AKT3	99.9999
KEGG_PATHWAY	bta01200:Carbon metabolism	3	0.671101	SDHA; HK2; SDSL	99.9999
KEGG_PATHWAY	bta04728:Dopaminergic synapse	3	0.754272	AKT1; CACNA1D; AKT3	100
KEGG_PATHWAY	bta05168:Herpes simplex infection	4	0.76632	IKBKE; IFIH1; OAS1X; JSP.1	100
KEGG_PATHWAY	bta04380:Osteoclast differentiation	3	0.77651	AKT1; CYBA; AKT3	100
KEGG_PATHWAY	bta05205:Proteoglycans in cancer	4	0.804079	AKT1; WNT5A; DCN; AKT3	100
KEGG_PATHWAY	bta04390:Hippo signaling pathway	3	0.830258	WNT5A; PARD3; CTNNA3	100
KEGG_PATHWAY	bta05012:Parkinson's disease	3	0.833028	SDHA; SEPT5; PARK7	100
KEGG_PATHWAY	bta03013:RNA transport	3	0.851305	EIF4A3; EEF1A2; CYFIP1	100
KEGG_PATHWAY	bta04060:Cytokine-cytokine receptor interaction	4	0.881171	TNFRSF6B; ACVR1B; VEGFC; CRLF2	100
KEGG_PATHWAY	bta05206:MicroRNAs in cancer	4	0.897614	BCL2; ZFPM2; TNN; RPTOR	100
KEGG_PATHWAY	bta05203:Viral carcinogenesis	3	0.959923	MAD1L1; STAT5B; JSP.1	100
KEGG_PATHWAY	bta04740:Olfactory transduction	11	0.999397	OR2A2; OR9A4; OR13C3; OR5D13; OR5M11; OR5D14; OR6C1; OR6P1; OR5AS1; OR5M3; GRK3	100
